# Supplementary material for: 2-[3-Meth­oxy-5-(pyrimidin-2-yl)phen­yl]pyrimidine
Source: Acta Crystallogr Sect E Struct Rep Online. 2013 Feb 2;69(Pt 3):o333. doi: 10.1107/S1600536813002663 (PMC3588471; doi:10.1107/S1600536813002663)
Supplement: Supplementary file 1 [file e-69-0o333-sup1.cif]

##############################################################################
#                                                                            #
# This CIF contains the data in a paper accepted for publication in          #
# Acta Crystallographica Section E. It conforms to the requirements of       #
# Notes for Authors for Acta Crystallographica Section E, and has been       #
# peer reviewed under the auspices of the IUCr Commission on Journals.       #
#                                                                            #
# Full details of the Crystallographic Information File format               #
# are given in the paper "The Crystallographic Information File (CIF):       #
# a New Standard Archive File for Crystallography" by S. R. Hall, F. H.      #
# Allen and I. D. Brown [Acta Cryst. (1991), A47, 655-685].                  #
#                                                                            #
# The current version of the core CIF dictionary is obtainable from          #
# ftp://ftp.iucr.org/pub/cif_core.dic.                                       #
#                                                                            #
# Software is freely available for graphical display of the structure(s)     #
# in this CIF. For information consult the CIF software page                 #
# http://www.iucr.org/resources/cif/software.                                #
#                                                                            #
# This file may be used for bona fide research purposes within the           #
# scientific community so long as proper attribution is given to the journal # 
# article from which it was obtained.                                        #
#                                                                            #
##############################################################################
data_I
_audit_creation_method     SHELXL-97
_chemical_name_systematic
;
2-[3-Methoxy-5-(pyrimidin-2-yl)phenyl]pyrimidine
;
_chemical_name_common     ?
_chemical_formula_moiety     'C15 H12 N4 O'
_chemical_formula_sum     'C15 H12 N4 O'
_chemical_formula_iupac     'C15 H12 N4 O'
_chemical_formula_weight     264.29
_chemical_melting_point     ?
_symmetry_cell_setting     orthorhombic
_symmetry_space_group_name_H-M     'P b c a'
_symmetry_space_group_name_Hall     '-P 2ac 2ab'
loop_
    _symmetry_equiv_pos_as_xyz
    'x, y, z'
    '-x+1/2, -y, z+1/2'
    '-x, y+1/2, -z+1/2'
    'x+1/2, -y+1/2, -z'
    '-x, -y, -z'
    'x-1/2, y, -z-1/2'
    'x, -y-1/2, z-1/2'
    '-x-1/2, y-1/2, z'
_cell_length_a     11.3779(8)
_cell_length_b     8.0954(6)
_cell_length_c     27.3371(18)
_cell_angle_alpha     90.00
_cell_angle_beta     90.00
_cell_angle_gamma     90.00
_cell_volume     2518.0(3)
_cell_formula_units_Z     8
_cell_measurement_reflns_used     4404
_cell_measurement_theta_min     4.658
_cell_measurement_theta_max     56.539
_cell_measurement_temperature     293(2)
_cell_special_details     ?
_exptl_crystal_description     prismatic
_exptl_crystal_colour     colourless
_exptl_crystal_size_max     0.278
_exptl_crystal_size_mid     0.213
_exptl_crystal_size_min     0.069
_exptl_crystal_density_diffrn     1.394
_exptl_crystal_density_meas     ?
_exptl_crystal_density_method     'not measured'
_exptl_crystal_F_000     1104
_exptl_absorpt_coefficient_mu     0.092
_exptl_absorpt_correction_type     multi-scan
_exptl_absorpt_process_details     '(SADABS; Bruker, 2000)'
_exptl_absorpt_correction_T_min     0.79974
_exptl_absorpt_correction_T_max     1.00000
_exptl_special_details     ?
_diffrn_ambient_temperature     293(2)
_diffrn_radiation_type     MoK\a
_diffrn_radiation_wavelength     0.71073
_diffrn_radiation_source     'fine-focus sealed tube'
_diffrn_radiation_monochromator     graphite
_diffrn_measurement_device_type     'Bruker SMART CCD area-detector'
_diffrn_measurement_method     '\f and \w  scans'
_diffrn_detector_area_resol_mean     ?
_diffrn_reflns_number     14088
_diffrn_reflns_av_R_equivalents     0.0296
_diffrn_reflns_av_sigmaI/netI     0.0360
_diffrn_reflns_theta_min     1.49
_diffrn_reflns_theta_max     26.00
_diffrn_reflns_theta_full     26.00
_diffrn_measured_fraction_theta_max     0.999
_diffrn_measured_fraction_theta_full     0.999
_diffrn_reflns_limit_h_min     -14
_diffrn_reflns_limit_h_max     12
_diffrn_reflns_limit_k_min     -8
_diffrn_reflns_limit_k_max     9
_diffrn_reflns_limit_l_min     -33
_diffrn_reflns_limit_l_max     31
_diffrn_standards_number     0
_diffrn_standards_interval_count     ?
_diffrn_standards_interval_time     ?
_diffrn_standards_decay_%     ?
_refine_special_details
;
Refinement of <i>F</i>^2^ against ALL reflections. The weighted <i>R</i>-factor
<i>wR</i> and goodness of fit <i>S</i> are based on <i>F</i>^2^, conventional
<i>R</i>-factors <i>R</i> are based on <i>F</i>, with <i>F</i> set to zero for
negative <i>F</i>^2^. The threshold expression of <i>F</i>^2^ >
\s(<i>F</i>^2^) is used only for calculating <i>R</i>-factors(gt) <i>etc</i>.
and is not relevant to the choice of reflections for refinement.
<i>R</i>-factors based on <i>F</i>^2^ are statistically about twice as large
as those based on <i>F</i>, and <i>R</i>- factors based on ALL data will be
even larger.
;
_reflns_number_total     2461
_reflns_number_gt     2059
_reflns_threshold_expression     I>2\s(I)
_refine_ls_structure_factor_coef     Fsqd
_refine_ls_matrix_type     full
_refine_ls_R_factor_all     0.0510
_refine_ls_R_factor_gt     0.0441
_refine_ls_wR_factor_gt     0.1154
_refine_ls_wR_factor_ref     0.1226
_refine_ls_goodness_of_fit_ref     1.039
_refine_ls_restrained_S_all     1.039
_refine_ls_number_reflns     2461
_refine_ls_number_parameters     182
_refine_ls_number_restraints     0
_refine_ls_hydrogen_treatment     constr
_refine_ls_weighting_scheme     calc
_refine_ls_weighting_details
         'calc w=1/[\s^2^(Fo^2^)+(0.0665P)^2^+0.4657P] where P=(Fo^2^+2Fc^2^)/3'
_atom_sites_solution_hydrogens     geom
_atom_sites_solution_primary     direct
_atom_sites_solution_secondary     difmap
_refine_ls_shift/su_max     0.001
_refine_ls_shift/su_mean     0.000
_refine_diff_density_max     0.162
_refine_diff_density_min     -0.205
_refine_ls_extinction_method     none
_refine_ls_extinction_coef     ?
loop_
    _atom_type_symbol
    _atom_type_description
    _atom_type_scat_dispersion_real
    _atom_type_scat_dispersion_imag
    _atom_type_scat_source
    'C' 'C' 0.0033 0.0016
                         'International Tables Vol C Tables 4.2.6.8 and 6.1.1.4'
    'H' 'H' 0.0000 0.0000
                         'International Tables Vol C Tables 4.2.6.8 and 6.1.1.4'
    'N' 'N' 0.0061 0.0033
                         'International Tables Vol C Tables 4.2.6.8 and 6.1.1.4'
    'O' 'O' 0.0106 0.0060
                         'International Tables Vol C Tables 4.2.6.8 and 6.1.1.4'
_computing_data_collection     '<i>SMART</i> (Bruker, 2000)'
_computing_cell_refinement     '<i>SAINT</i> (Bruker, 2000)'
_computing_data_reduction     '<i>SAINT</i> (Sheldrick, 2008)'
_computing_structure_solution     '<i>SHELXS97</i> (Sheldrick, 2008)'
_computing_structure_refinement     '<i>SHELXL97</i> (Sheldrick, 2008)'
_computing_molecular_graphics     '<i>SHELXTL</i> (Sheldrick, 2008)'
_computing_publication_material     '<i>SHELXTL</i> (Sheldrick, 2008)'
loop_
    _atom_site_type_symbol
    _atom_site_label
    _atom_site_fract_x
    _atom_site_fract_y
    _atom_site_fract_z
    _atom_site_U_iso_or_equiv
    _atom_site_adp_type
    _atom_site_calc_flag
    _atom_site_refinement_flags
    _atom_site_occupancy
    _atom_site_symmetry_multiplicity
    _atom_site_disorder_assembly
    _atom_site_disorder_group
    N N1 1.03793(11) 0.23473(17) 0.28017(4) 0.0556(4) Uani d . 1 1 . .
    N N2 1.20879(9) 0.20037(16) 0.32842(4) 0.0508(3) Uani d . 1 1 . .
    N N3 0.65549(10) -0.04972(17) 0.43132(4) 0.0550(3) Uani d . 1 1 . .
    N N4 0.65653(10) 0.05619(16) 0.35048(4) 0.0519(3) Uani d . 1 1 . .
    O O1 1.07030(9) -0.16817(14) 0.46649(3) 0.0572(3) Uani d . 1 1 . .
    C C1 1.02113(12) -0.07963(17) 0.42928(4) 0.0434(3) Uani d . 1 1 . .
    C C2 0.89954(12) -0.07835(17) 0.42817(5) 0.0444(3) Uani d . 1 1 . .
    H H2 0.8574 -0.1340 0.4522 0.053 Uiso calc R 1 1 . .
    C C3 0.84023(11) 0.00505(16) 0.39159(4) 0.0394(3) Uani d . 1 1 . .
    C C4 0.90336(11) 0.08851(16) 0.35561(4) 0.0387(3) Uani d . 1 1 . .
    H H4 0.8639 0.1440 0.3308 0.046 Uiso calc R 1 1 . .
    C C5 1.02519(11) 0.08866(16) 0.35693(4) 0.0380(3) Uani d . 1 1 . .
    C C6 1.08424(11) 0.00412(16) 0.39390(4) 0.0415(3) Uani d . 1 1 . .
    H H6 1.1660 0.0040 0.3948 0.050 Uiso calc R 1 1 . .
    C C7 1.09451(11) 0.17957(16) 0.31955(4) 0.0392(3) Uani d . 1 1 . .
    C C8 1.10177(14) 0.3194(2) 0.24815(6) 0.0609(4) Uani d . 1 1 . .
    H H8 1.0644 0.3616 0.2206 0.073 Uiso calc R 1 1 . .
    C C9 1.21922(13) 0.3476(2) 0.25355(6) 0.0554(4) Uani d . 1 1 . .
    H H9 1.2626 0.4064 0.2306 0.067 Uiso calc R 1 1 . .
    C C10 1.26891(12) 0.2841(2) 0.29482(6) 0.0567(4) Uani d . 1 1 . .
    H H10 1.3490 0.3001 0.2998 0.068 Uiso calc R 1 1 . .
    C C11 0.70953(11) 0.00467(17) 0.39113(4) 0.0417(3) Uani d . 1 1 . .
    C C12 0.53848(13) -0.0495(2) 0.43016(6) 0.0627(5) Uani d . 1 1 . .
    H H12 0.4977 -0.0875 0.4574 0.075 Uiso calc R 1 1 . .
    C C13 0.47587(13) 0.0040(2) 0.39070(6) 0.0609(4) Uani d . 1 1 . .
    H H13 0.3941 0.0056 0.3907 0.073 Uiso calc R 1 1 . .
    C C14 0.53930(13) 0.0549(2) 0.35126(6) 0.0589(4) Uani d . 1 1 . .
    H H14 0.4991 0.0905 0.3236 0.071 Uiso calc R 1 1 . .
    C C15 1.19460(14) -0.1760(2) 0.46883(6) 0.0639(5) Uani d . 1 1 . .
    H H15A 1.2246 -0.2221 0.4390 0.096 Uiso calc R 1 1 . .
    H H15B 1.2177 -0.2443 0.4959 0.096 Uiso calc R 1 1 . .
    H H15C 1.2258 -0.0668 0.4732 0.096 Uiso calc R 1 1 . .
loop_
    _atom_site_aniso_label
    _atom_site_aniso_U_11
    _atom_site_aniso_U_22
    _atom_site_aniso_U_33
    _atom_site_aniso_U_12
    _atom_site_aniso_U_13
    _atom_site_aniso_U_23
    N1 0.0475(6) 0.0735(9) 0.0457(6) -0.0099(6) -0.0043(5) 0.0165(6)
    N2 0.0395(6) 0.0582(8) 0.0548(7) -0.0046(5) -0.0003(5) 0.0092(6)
    N3 0.0450(7) 0.0736(9) 0.0466(7) -0.0109(6) 0.0072(5) -0.0010(6)
    N4 0.0403(6) 0.0610(8) 0.0542(7) 0.0031(5) 0.0002(5) 0.0046(6)
    O1 0.0531(6) 0.0696(7) 0.0491(6) 0.0027(5) -0.0065(4) 0.0201(5)
    C1 0.0468(7) 0.0460(8) 0.0375(6) 0.0020(6) -0.0027(5) 0.0030(6)
    C2 0.0463(8) 0.0490(8) 0.0378(6) -0.0033(6) 0.0050(5) 0.0046(6)
    C3 0.0387(7) 0.0411(7) 0.0383(6) -0.0012(5) 0.0021(5) -0.0037(5)
    C4 0.0395(7) 0.0415(7) 0.0352(6) 0.0008(5) -0.0013(5) 0.0001(5)
    C5 0.0387(7) 0.0395(7) 0.0357(6) -0.0010(5) 0.0012(5) -0.0027(5)
    C6 0.0359(6) 0.0472(8) 0.0414(7) 0.0001(5) -0.0014(5) -0.0003(6)
    C7 0.0380(6) 0.0410(7) 0.0385(6) -0.0010(5) 0.0006(5) -0.0021(5)
    C8 0.0611(9) 0.0768(11) 0.0449(8) -0.0123(8) -0.0027(7) 0.0170(8)
    C9 0.0587(9) 0.0581(9) 0.0495(8) -0.0128(7) 0.0122(6) 0.0053(7)
    C10 0.0397(7) 0.0626(10) 0.0677(10) -0.0083(7) 0.0078(6) 0.0072(8)
    C11 0.0400(7) 0.0425(7) 0.0426(7) -0.0017(5) 0.0036(5) -0.0050(6)
    C12 0.0465(8) 0.0834(12) 0.0582(9) -0.0140(8) 0.0140(7) -0.0097(8)
    C13 0.0356(7) 0.0702(11) 0.0768(11) -0.0021(7) 0.0063(7) -0.0170(9)
    C14 0.0416(8) 0.0652(10) 0.0699(10) 0.0051(7) -0.0055(7) -0.0001(8)
    C15 0.0553(9) 0.0735(11) 0.0628(9) 0.0086(8) -0.0128(7) 0.0178(8)
_geom_special_details
;
All e.s.d.'s (except the e.s.d. in the dihedral angle between two l.s. planes)
are estimated using the full covariance matrix. The cell e.s.d.'s are taken
into account individually in the estimation of e.s.d.'s in distances, angles
and torsion angles; correlations between e.s.d.'s in cell parameters are only
used when they are defined by crystal symmetry. An approximate (isotropic)
treatment of cell e.s.d.'s is used for estimating e.s.d.'s involving l.s.
planes.
;
loop_
    _geom_bond_atom_site_label_1
    _geom_bond_atom_site_label_2
    _geom_bond_site_symmetry_2
    _geom_bond_distance
    _geom_bond_publ_flag
    N1 C8 . 1.3280(18) ?
    N1 C7 . 1.3316(17) ?
    N2 C10 . 1.3310(18) ?
    N2 C7 . 1.3333(16) ?
    N3 C12 . 1.3317(19) ?
    N3 C11 . 1.3338(16) ?
    N4 C11 . 1.3311(17) ?
    N4 C14 . 1.3340(18) ?
    O1 C1 . 1.3643(15) ?
    O1 C15 . 1.4171(18) ?
    C1 C6 . 1.3821(18) ?
    C1 C2 . 1.3838(18) ?
    C2 C3 . 1.3826(18) ?
    C2 H2 . 0.9300 ?
    C3 C4 . 1.3928(17) ?
    C3 C11 . 1.4872(18) ?
    C4 C5 . 1.3867(17) ?
    C4 H4 . 0.9300 ?
    C5 C6 . 1.3934(17) ?
    C5 C7 . 1.4859(17) ?
    C6 H6 . 0.9300 ?
    C8 C9 . 1.364(2) ?
    C8 H8 . 0.9300 ?
    C9 C10 . 1.363(2) ?
    C9 H9 . 0.9300 ?
    C10 H10 . 0.9300 ?
    C12 C13 . 1.363(2) ?
    C12 H12 . 0.9300 ?
    C13 C14 . 1.361(2) ?
    C13 H13 . 0.9300 ?
    C14 H14 . 0.9300 ?
    C15 H15A . 0.9600 ?
    C15 H15B . 0.9600 ?
    C15 H15C . 0.9600 ?
loop_
    _geom_angle_atom_site_label_1
    _geom_angle_atom_site_label_2
    _geom_angle_atom_site_label_3
    _geom_angle_site_symmetry_1
    _geom_angle_site_symmetry_3
    _geom_angle
    _geom_angle_publ_flag
    C8 N1 C7 . . 116.21(12) ?
    C10 N2 C7 . . 116.10(12) ?
    C12 N3 C11 . . 116.16(13) ?
    C11 N4 C14 . . 115.93(12) ?
    C1 O1 C15 . . 117.79(11) ?
    O1 C1 C6 . . 124.49(12) ?
    O1 C1 C2 . . 115.47(11) ?
    C6 C1 C2 . . 120.03(11) ?
    C3 C2 C1 . . 120.49(12) ?
    C3 C2 H2 . . 119.8 ?
    C1 C2 H2 . . 119.8 ?
    C2 C3 C4 . . 119.74(12) ?
    C2 C3 C11 . . 119.55(11) ?
    C4 C3 C11 . . 120.71(11) ?
    C5 C4 C3 . . 119.83(11) ?
    C5 C4 H4 . . 120.1 ?
    C3 C4 H4 . . 120.1 ?
    C4 C5 C6 . . 120.04(11) ?
    C4 C5 C7 . . 120.87(11) ?
    C6 C5 C7 . . 119.09(11) ?
    C1 C6 C5 . . 119.87(12) ?
    C1 C6 H6 . . 120.1 ?
    C5 C6 H6 . . 120.1 ?
    N1 C7 N2 . . 125.18(12) ?
    N1 C7 C5 . . 117.74(11) ?
    N2 C7 C5 . . 117.07(11) ?
    N1 C8 C9 . . 123.44(14) ?
    N1 C8 H8 . . 118.3 ?
    C9 C8 H8 . . 118.3 ?
    C10 C9 C8 . . 115.66(13) ?
    C10 C9 H9 . . 122.2 ?
    C8 C9 H9 . . 122.2 ?
    N2 C10 C9 . . 123.39(13) ?
    N2 C10 H10 . . 118.3 ?
    C9 C10 H10 . . 118.3 ?
    N4 C11 N3 . . 125.60(12) ?
    N4 C11 C3 . . 117.35(11) ?
    N3 C11 C3 . . 117.04(11) ?
    N3 C12 C13 . . 122.78(14) ?
    N3 C12 H12 . . 118.6 ?
    C13 C12 H12 . . 118.6 ?
    C14 C13 C12 . . 116.48(14) ?
    C14 C13 H13 . . 121.8 ?
    C12 C13 H13 . . 121.8 ?
    N4 C14 C13 . . 123.02(15) ?
    N4 C14 H14 . . 118.5 ?
    C13 C14 H14 . . 118.5 ?
    O1 C15 H15A . . 109.5 ?
    O1 C15 H15B . . 109.5 ?
    H15A C15 H15B . . 109.5 ?
    O1 C15 H15C . . 109.5 ?
    H15A C15 H15C . . 109.5 ?
    H15B C15 H15C . . 109.5 ?
loop_
    _geom_torsion_atom_site_label_1
    _geom_torsion_atom_site_label_2
    _geom_torsion_atom_site_label_3
    _geom_torsion_atom_site_label_4
    _geom_torsion_site_symmetry_1
    _geom_torsion_site_symmetry_2
    _geom_torsion_site_symmetry_3
    _geom_torsion_site_symmetry_4
    _geom_torsion
    _geom_torsion_publ_flag
    C15 O1 C1 C6 . . . . -0.5(2) ?
    C15 O1 C1 C2 . . . . 178.92(13) ?
    O1 C1 C2 C3 . . . . -178.88(12) ?
    C6 C1 C2 C3 . . . . 0.6(2) ?
    C1 C2 C3 C4 . . . . -0.05(19) ?
    C1 C2 C3 C11 . . . . 179.97(12) ?
    C2 C3 C4 C5 . . . . -0.56(18) ?
    C11 C3 C4 C5 . . . . 179.41(11) ?
    C3 C4 C5 C6 . . . . 0.63(18) ?
    C3 C4 C5 C7 . . . . -178.76(11) ?
    O1 C1 C6 C5 . . . . 178.91(12) ?
    C2 C1 C6 C5 . . . . -0.52(19) ?
    C4 C5 C6 C1 . . . . -0.10(18) ?
    C7 C5 C6 C1 . . . . 179.31(12) ?
    C8 N1 C7 N2 . . . . -1.3(2) ?
    C8 N1 C7 C5 . . . . 178.20(13) ?
    C10 N2 C7 N1 . . . . 0.4(2) ?
    C10 N2 C7 C5 . . . . -179.09(13) ?
    C4 C5 C7 N1 . . . . -12.03(18) ?
    C6 C5 C7 N1 . . . . 168.58(12) ?
    C4 C5 C7 N2 . . . . 167.50(12) ?
    C6 C5 C7 N2 . . . . -11.89(18) ?
    C7 N1 C8 C9 . . . . 1.4(2) ?
    N1 C8 C9 C10 . . . . -0.6(3) ?
    C7 N2 C10 C9 . . . . 0.5(2) ?
    C8 C9 C10 N2 . . . . -0.4(2) ?
    C14 N4 C11 N3 . . . . 1.3(2) ?
    C14 N4 C11 C3 . . . . -179.78(13) ?
    C12 N3 C11 N4 . . . . -0.9(2) ?
    C12 N3 C11 C3 . . . . -179.84(13) ?
    C2 C3 C11 N4 . . . . -166.49(13) ?
    C4 C3 C11 N4 . . . . 13.54(18) ?
    C2 C3 C11 N3 . . . . 12.55(18) ?
    C4 C3 C11 N3 . . . . -167.43(12) ?
    C11 N3 C12 C13 . . . . -0.5(2) ?
    N3 C12 C13 C14 . . . . 1.4(3) ?
    C11 N4 C14 C13 . . . . -0.2(2) ?
    C12 C13 C14 N4 . . . . -1.0(2) ?
loop_
    _geom_hbond_atom_site_label_d
    _geom_hbond_atom_site_label_h
    _geom_hbond_atom_site_label_a
    _geom_hbond_site_symmetry_d
    _geom_hbond_site_symmetry_h
    _geom_hbond_site_symmetry_a
    _geom_hbond_distance_dh
    _geom_hbond_distance_ha
    _geom_hbond_distance_da
    _geom_hbond_angle_dha
    _geom_hbond_publ_flag
    C9 H9 N4 1_555 1_555 3_755 0.93 2.69 3.597(2) 166 y
    C15 H15B N3 1_555 1_555 4_546 0.96 2.69 3.547(2) 149 y
_iucr_refine_instructions_details
;
TITL cd211540 in Pbca
CELL 0.71073  11.3779   8.0954  27.3371  90.000  90.000  90.000
ZERR    8.00   0.0008   0.0006   0.0018   0.000   0.000   0.000
LATT 1
SYMM 0.5-X, -Y, 0.5+Z
SYMM -X, 0.5+Y, 0.5-Z
SYMM 0.5+X, 0.5-Y, -Z
SFAC C  H  N  O
UNIT 120 96 32 8
OMIT  -3.00  52.00
L.S. 10
ACTA
BOND $H
FMAP 2
PLAN 20
wpdb -1
mpla n3 n4 c11 > c14
mpla n1 n2 c7 > c10
mpla c1 > c6
htab
conf
WGHT  0.066500  0.465700
FVAR  0.318970
MOLE 1
N1     3   1.037930  0.234732  0.280163 11.000000  0.047420  0.073500 =
           0.045660  0.016560 -0.004280 -0.009930
N2     3   1.208789  0.200370  0.328427 11.000000  0.039430  0.058190 =
           0.054690  0.009250 -0.000290 -0.004610
N3     3   0.655490 -0.049714  0.431317 11.000000  0.044930  0.073530 =
           0.046530 -0.000970  0.007190 -0.010940
N4     3   0.656533  0.056185  0.350484 11.000000  0.040290  0.060930 =
           0.054170  0.004620  0.000190  0.003120
O1     4   1.070302 -0.168176  0.466486 11.000000  0.053000  0.069490 =
           0.049040  0.020090 -0.006470  0.002750
C1     1   1.021133 -0.079635  0.429278 11.000000  0.046730  0.045910 =
           0.037420  0.003010 -0.002710  0.001960
C2     1   0.899535 -0.078365  0.428176 11.000000  0.046230  0.048910 =
           0.037760  0.004630  0.004970 -0.003270
AFIX 43
H2     2   0.857401 -0.134024  0.452221 11.000000 -1.200000
AFIX 0
C3     1   0.840231  0.005048  0.391589 11.000000  0.038640  0.041070 =
           0.038250 -0.003680  0.002140 -0.001210
C4     1   0.903352  0.088519  0.355604 11.000000  0.039450  0.041430 =
           0.035190  0.000110 -0.001270  0.000850
AFIX 43
H4     2   0.863892  0.144013  0.330754 11.000000 -1.200000
AFIX 0
C5     1   1.025192  0.088655  0.356931 11.000000  0.038600  0.039490 =
           0.035660 -0.002680  0.001180 -0.001040
C6     1   1.084244  0.004117  0.393904 11.000000  0.035860  0.047180 =
           0.041320 -0.000280 -0.001440  0.000090
AFIX 43
H6     2   1.165954  0.004043  0.394779 11.000000 -1.200000
AFIX 0
C7     1   1.094511  0.179574  0.319555 11.000000  0.037940  0.040920 =
           0.038480 -0.002090  0.000540 -0.001030
C8     1   1.101773  0.319378  0.248142 11.000000  0.061040  0.076690 =
           0.044830  0.016950 -0.002690 -0.012240
AFIX 43
H8     2   1.064436  0.361593  0.220582 11.000000 -1.200000
AFIX 0
C9     1   1.219222  0.347649  0.253553 11.000000  0.058600  0.058040 =
           0.049490  0.005270  0.012240 -0.012800
AFIX 43
H9     2   1.262581  0.406473  0.230570 11.000000 -1.200000
AFIX 0
C10    1   1.268922  0.284110  0.294823 11.000000  0.039600  0.062590 =
           0.067660  0.007210  0.007830 -0.008280
AFIX 43
H10    2   1.348991  0.300085  0.299761 11.000000 -1.200000
AFIX 0
C11    1   0.709526  0.004665  0.391127 11.000000  0.039900  0.042480 =
           0.042500 -0.005000  0.003620 -0.001690
C12    1   0.538478 -0.049516  0.430165 11.000000  0.046380  0.083320 =
           0.058150 -0.009670  0.014010 -0.013990
AFIX 43
H12    2   0.497744 -0.087492  0.457431 11.000000 -1.200000
AFIX 0
C13    1   0.475872  0.004006  0.390702 11.000000  0.035580  0.070130 =
           0.076770 -0.016980  0.006270 -0.002060
AFIX 43
H13    2   0.394143  0.005645  0.390728 11.000000 -1.200000
AFIX 0
C14    1   0.539303  0.054924  0.351257 11.000000  0.041500  0.065110 =
           0.069820 -0.000140 -0.005460  0.005140
AFIX 43
H14    2   0.499059  0.090460  0.323580 11.000000 -1.200000
AFIX 0
C15    1   1.194589 -0.175957  0.468829 11.000000  0.055270  0.073430 =
           0.062720  0.017820 -0.012770  0.008520
AFIX 137
H15A   2   1.224559 -0.222063  0.438976 11.000000 -1.500000
H15B   2   1.217661 -0.244318  0.495869 11.000000 -1.500000
H15C   2   1.225753 -0.066762  0.473229 11.000000 -1.500000
AFIX 0
HKLF 4
END
;
data_global
_journal_date_recd_electronic     2013-01-17
_journal_date_accepted     2013-01-27
_journal_name_full     'Acta Crystallographica, Section E'
_journal_year     2013
_journal_volume     69
_journal_issue      3
_journal_page_first     o333
_journal_page_last     o333
_journal_paper_category     QO
_journal_paper_doi     10.1107/S1600536813002663
_journal_coeditor_code     SJ5297
_publ_contact_author_name     'Wusong Jin'
_publ_contact_author_address
;
College of Chemistry, Chemical Engineering and Biotechnology,
Donghua University, 2999 North Renmin Road, Songjiang, Shanghai 201620,
People's Republic of China
;
_publ_contact_author_email     'wsjin@dhu.edu.cn'
_publ_contact_author_fax     '86-21-67792387'
_publ_contact_author_phone     '86-21-67792387'
_publ_section_title
;
2-[3-Methoxy-5-(pyrimidin-2-yl)phenyl]pyrimidine
;
loop_
    _publ_author_name
    _publ_author_footnote
    _publ_author_address
    'Hu, Jiena' .
;
College of Chemistry, Chemical Engineering and Biotechnology,
Donghua University, 2999 North Renmin Road, Songjiang, Shanghai 201620,
People's Republic of China
;
    'Wu, Yang' .
;
College of Chemistry, Chemical Engineering and Biotechnology,
Donghua University, 2999 North Renmin Road, Songjiang, Shanghai 201620,
People's Republic of China
;
    'Zhang, Dengqing' .
;
College of Chemistry, Chemical Engineering and Biotechnology,
Donghua University, 2999 North Renmin Road, Songjiang, Shanghai 201620,
People's Republic of China
;
    'Li, Xianying' .
;
School of Environmental Science and Engineering, Donghua University,
2999 North Renmin Road, Songjiang, Shanghai 201620, People's Republic of China
;
    'Jin, Wusong' .
;
College of Chemistry, Chemical Engineering and Biotechnology,
Donghua University, 2999 North Renmin Road, Songjiang, Shanghai 201620,
People's Republic of China
;
