# Supplementary material for: 2-[3-Meth­oxy-5-(pyrimidin-2-yl)phen­yl]pyrimidine
Source: Acta Crystallogr Sect E Struct Rep Online. 2013 Feb 2;69(Pt 3):o333. doi: 10.1107/S1600536813002663 (PMC3588471; doi:10.1107/S1600536813002663)
Supplement: Supplementary file 2 [file e-69-0o333-Isup2.hkl]

# 
# h,k,l, Fc-squared, Fo-squared, sigma(Fo-squared) and status flag 
# 
data_I
_shelx_title ' cd211540 in Pbca' 
_shelx_refln_list_code          4 
_shelx_F_calc_maximum      336.86 
_exptl_crystal_F_000      1104.00 
_reflns_d_resolution_high  0.8107 
 
loop_ 
 _symmetry_equiv_pos_as_xyz 
 'x, y, z' 
 '-x+1/2, -y, z+1/2' 
 '-x, y+1/2, -z+1/2' 
 'x+1/2, -y+1/2, -z' 
 '-x, -y, -z' 
 'x-1/2, y, -z-1/2' 
 'x, -y-1/2, z-1/2' 
 '-x-1/2, y-1/2, z' 
 
_cell_length_a    11.3779 
_cell_length_b     8.0954 
_cell_length_c    27.3371 
_cell_angle_alpha  90.000 
_cell_angle_beta   90.000 
_cell_angle_gamma  90.000 
 
_shelx_F_squared_multiplier     1.000 
 
loop_ 
 _refln_index_h 
 _refln_index_k 
 _refln_index_l 
 _refln_F_squared_calc 
 _refln_F_squared_meas 
 _refln_F_squared_sigma 
 _refln_observed_status 
   8   0   0      552.20      530.80     12.59 o 
  10   0   0      101.98      106.02      4.43 o 
  12   0   0        6.37       21.88      4.42 o 
  14   0   0       32.34       69.28      7.36 o 
   2   1   0     2150.02     2080.50     40.32 o 
   4   1   0      650.78      630.03      9.54 o 
   6   1   0       20.92       29.15      2.06 o 
   8   1   0       17.64       19.46      2.41 o 
  10   1   0      271.00      244.03      6.09 o 
  12   1   0      152.18      130.10      5.96 o 
   0   2   0    16145.36    16134.05    445.20 o 
   2   2   0     7890.29     8002.08    129.15 o 
   4   2   0     1336.46     1401.39     18.34 o 
   6   2   0     4743.98     5229.22     74.25 o 
   8   2   0       52.77       56.70      2.23 o 
  10   2   0      228.24      212.03      5.85 o 
  12   2   0       94.05       85.21      4.89 o 
   2   3   0      149.66      126.42      4.42 o 
   4   3   0      540.78      557.83      8.89 o 
   6   3   0       34.22       30.12      1.29 o 
   8   3   0       24.51       21.11      2.04 o 
  10   3   0        0.49        1.27      1.27 o 
  12   3   0       42.35       49.72      4.10 o 
   0   4   0     2721.51     2957.02     83.60 o 
   2   4   0      356.93      358.62      8.63 o 
   4   4   0      180.44      172.02      6.24 o 
   6   4   0      525.01      524.79      8.82 o 
   8   4   0       30.51       30.22      2.36 o 
  10   4   0      163.22      153.62      5.31 o 
  12   4   0       11.46       18.40      3.05 o 
   2   5   0       26.32       22.88      2.00 o 
   4   5   0      255.69      239.86      8.04 o 
   6   5   0       54.13       47.27      2.09 o 
   8   5   0      159.53      193.35      5.78 o 
  10   5   0       40.32       40.24      3.10 o 
  12   5   0        1.32        1.41      2.85 o 
   0   6   0      350.79      328.03     12.36 o 
   2   6   0     1139.16     1070.94     44.84 o 
   4   6   0      153.68      141.83      4.37 o 
   6   6   0      247.37      254.24      6.55 o 
   8   6   0      188.02      227.61      6.52 o 
  10   6   0       67.24       66.80      3.87 o 
   2   7   0       32.11       32.83      2.90 o 
   4   7   0        2.30        3.08      1.50 o 
   6   7   0       85.93       90.49      4.01 o 
   8   7   0      361.27      353.91      8.83 o 
  10   7   0        0.20        3.47      3.88 o 
   0   8   0      314.51      305.07     12.76 o 
   2   8   0       44.47       38.79      2.89 o 
   4   8   0       32.61       34.66      2.74 o 
   6   8   0       24.80       26.13      2.67 o 
   8   8   0        2.64        4.44      2.86 o 
   2   9   0       13.47       13.90      2.26 o 
   4   9   0        1.09        0.74      5.54 o 
   6   9   0        9.15       13.62      3.22 o 
   1   1   1     2178.89     2318.74     26.66 o 
   2   1   1     2359.07     2460.00     23.31 o 
   3   1   1       97.21       61.71      1.12 o 
   4   1   1        3.43        3.73      0.34 o 
   5   1   1     3853.38     4534.83     45.47 o 
   6   1   1     2020.11     2429.16     24.81 o 
   7   1   1      898.71     1021.79     15.37 o 
   8   1   1      523.55      558.89      7.08 o 
   9   1   1      258.79      225.99      3.68 o 
  10   1   1       21.05       13.02      1.04 o 
  11   1   1      630.95      535.17      9.96 o 
  12   1   1       24.54       20.24      2.17 o 
  13   1   1       30.65       27.48      2.56 o 
   0   2   1      125.81      200.78      4.79 o 
   1   2   1      590.63      536.22     10.57 o 
   2   2   1     2559.14     2527.22     31.91 o 
   3   2   1        4.26        7.34      0.49 o 
   4   2   1      210.57      194.10      2.37 o 
   5   2   1      359.54      367.67      4.09 o 
   6   2   1      276.40      283.06      3.44 o 
   7   2   1       74.42       69.29      1.44 o 
   8   2   1       34.61       37.80      1.56 o 
   9   2   1       69.60       67.73      2.62 o 
  10   2   1        1.55        1.32      0.71 o 
  11   2   1       24.08       28.97      2.07 o 
  12   2   1        0.29        0.25      1.47 o 
  13   2   1        4.38        4.31      1.86 o 
   1   3   1     7859.31     8117.85    112.45 o 
   2   3   1      158.10      143.94      2.61 o 
   3   3   1       76.88       71.60      1.62 o 
   4   3   1        2.04        2.05      0.49 o 
   5   3   1     1110.07     1127.77     11.33 o 
   6   3   1       75.25       73.59      1.35 o 
   7   3   1      524.97      514.63      5.74 o 
   8   3   1       20.28       20.86      1.02 o 
   9   3   1        9.85        9.16      1.02 o 
  10   3   1        0.17        0.14      0.76 o 
  11   3   1       60.13       56.40      2.65 o 
  12   3   1        8.07        3.29      1.66 o 
  13   3   1       32.71       47.20      3.04 o 
   0   4   1     1453.89     1434.65     29.49 o 
   1   4   1      403.93      379.50      6.35 o 
   2   4   1        5.96       10.13      2.93 o 
   3   4   1      315.81      316.01      4.66 o 
   4   4   1        2.62        1.44      0.68 o 
   5   4   1       44.26       42.07      1.22 o 
   6   4   1        1.81        2.41      0.63 o 
   7   4   1       16.60       18.05      1.13 o 
   8   4   1       44.37       42.66      1.87 o 
   9   4   1       15.41       16.59      2.31 o 
  10   4   1       68.46       65.75      2.23 o 
  11   4   1       26.94       27.54      1.86 o 
  12   4   1       10.14       12.11      1.98 o 
   1   5   1       42.75       47.46      2.29 o 
   2   5   1      645.12      602.39      8.85 o 
   3   5   1      962.63     1036.54     13.12 o 
   4   5   1       12.65       13.02      1.32 o 
   5   5   1       44.53       46.37      1.75 o 
   6   5   1       71.49       62.94      1.85 o 
   7   5   1      179.47      178.24      3.73 o 
   8   5   1     1535.23     1619.48     20.31 o 
   9   5   1      284.77      286.07      5.20 o 
  10   5   1       15.33       10.53      1.59 o 
  11   5   1        3.31        2.55      1.56 o 
  12   5   1        7.44       10.95      2.56 o 
   0   6   1      284.62      290.07     17.02 o 
   1   6   1        5.15        4.09      1.16 o 
   2   6   1        0.26        2.47      1.15 o 
   3   6   1       50.28       56.30      1.96 o 
   4   6   1        2.68        3.01      1.03 o 
   5   6   1        0.01       -0.96      1.08 o 
   6   6   1       21.77       22.40      1.61 o 
   7   6   1       11.12       14.80      1.58 o 
   8   6   1      118.19      119.35      3.39 o 
   9   6   1        4.22        4.35      1.53 o 
  10   6   1        2.67        0.52      1.56 o 
  11   6   1        2.46        5.40      1.75 o 
   1   7   1       23.45       26.44      1.91 o 
   2   7   1      110.35      101.56      2.95 o 
   3   7   1      132.20      127.35      3.04 o 
   4   7   1       78.74       77.64      2.47 o 
   5   7   1       89.43       89.15      2.48 o 
   6   7   1      394.18      412.84      6.70 o 
   7   7   1       14.12       17.44      1.76 o 
   8   7   1      286.82      288.45      6.13 o 
   9   7   1      310.74      313.41      6.57 o 
  10   7   1       86.18       92.36      5.40 o 
   0   8   1       55.01       56.91      3.78 o 
   1   8   1       12.95       12.50      1.69 o 
   2   8   1       17.21       16.54      1.55 o 
   3   8   1        0.14        0.82      1.11 o 
   4   8   1        8.92       10.14      1.44 o 
   5   8   1        2.36        2.52      1.21 o 
   6   8   1        0.26        1.92      1.35 o 
   7   8   1        9.97       10.42      2.01 o 
   8   8   1        6.64        9.37      2.18 o 
   1   9   1        9.36       11.08      1.66 o 
   2   9   1       14.79       14.89      1.67 o 
   3   9   1       12.13        9.97      1.68 o 
   4   9   1        4.07        3.62      1.62 o 
   5   9   1        1.84        3.40      1.75 o 
   6   9   1       36.39       37.71      3.39 o 
   0   0   2      632.48      608.52     13.04 o 
   1   0   2     2439.03     2592.68     36.84 o 
   2   0   2     2745.52     2801.69     35.63 o 
   3   0   2      262.85      269.59      3.97 o 
   4   0   2     1068.13     1222.98     16.02 o 
   5   0   2    13536.40    16331.62    228.74 o 
   6   0   2     1166.97     1278.84     18.99 o 
   7   0   2       20.95       27.42      1.45 o 
   8   0   2      500.02      492.31      8.38 o 
   9   0   2       95.66      107.18      3.02 o 
  10   0   2       23.34       16.75      1.94 o 
  11   0   2      567.67      460.39     33.26 o 
  12   0   2       79.19       55.98      4.34 o 
  13   0   2       43.66       36.06      3.89 o 
  14   0   2       12.57       11.51      4.86 o 
   1   1   2      633.47      631.39      7.52 o 
   2   1   2    20489.43    21126.93    223.04 o 
   3   1   2        1.95        1.29      0.32 o 
   4   1   2     1494.71     1523.63     15.61 o 
   5   1   2        1.27        0.15      0.43 o 
   6   1   2     3517.20     4302.53     40.89 o 
   7   1   2       36.01       45.30      1.18 o 
   8   1   2       14.97       25.15      1.22 o 
   9   1   2       69.62       69.64      1.78 o 
  10   1   2        0.29        0.04      0.93 o 
  11   1   2       16.20       16.74      1.76 o 
  12   1   2       51.15       44.95      3.26 o 
  13   1   2       22.17       27.09      3.12 o 
   0   2   2    24797.47    24457.33    476.82 o 
   1   2   2    29371.29    28888.62    326.47 o 
   2   2   2      139.59      128.57      2.06 o 
   3   2   2      287.99      308.88      3.62 o 
   4   2   2      315.89      302.93      3.40 o 
   5   2   2      571.80      634.99      6.26 o 
   6   2   2       45.27       53.69      1.21 o 
   7   2   2      263.53      250.44      3.42 o 
   8   2   2      167.58      173.80      2.77 o 
   9   2   2       10.15       10.51      0.95 o 
  10   2   2        0.74       -0.70      0.86 o 
  11   2   2       32.09       29.74      2.07 o 
  12   2   2       20.07       22.21      2.18 o 
  13   2   2       84.75       88.14      3.86 o 
   1   3   2      226.60      215.74      3.83 o 
   2   3   2       56.80       48.31      1.40 o 
   3   3   2        0.06       -0.40      0.49 o 
   4   3   2      418.29      405.36      4.82 o 
   5   3   2      120.27      122.30      1.86 o 
   6   3   2      113.87      124.04      1.93 o 
   7   3   2        0.80        1.46      0.55 o 
   8   3   2      351.14      367.96      4.53 o 
   9   3   2        4.34        4.66      0.96 o 
  10   3   2       26.61       31.86      1.64 o 
  11   3   2        3.64        5.70      1.72 o 
  12   3   2       68.05       77.82      3.51 o 
  13   3   2       10.47       11.05      2.28 o 
   0   4   2       35.07       37.79      2.15 o 
   1   4   2       44.67       51.02      2.22 o 
   2   4   2      399.75      408.47      6.16 o 
   3   4   2      687.10      726.19     10.18 o 
   4   4   2       94.38       97.95      2.16 o 
   5   4   2      369.53      376.00      4.68 o 
   6   4   2        4.50        7.67      0.71 o 
   7   4   2      452.83      449.06      5.67 o 
   8   4   2       12.24       12.56      1.27 o 
   9   4   2      119.11      111.32      2.73 o 
  10   4   2       17.94       20.77      1.54 o 
  11   4   2        4.04        4.69      1.53 o 
  12   4   2        8.18        9.62      1.88 o 
   1   5   2        5.09        5.22      0.97 o 
   2   5   2      132.76      131.21      3.78 o 
   3   5   2       21.35       24.68      1.39 o 
   4   5   2        0.30        0.63      0.78 o 
   5   5   2        0.01        0.12      0.81 o 
   6   5   2        0.67        2.21      0.83 o 
   7   5   2        3.71        2.33      1.12 o 
   8   5   2     1434.33     1470.23     18.59 o 
   9   5   2       33.09       36.56      2.07 o 
  10   5   2       24.14       29.90      2.01 o 
  11   5   2        0.61       -0.40      1.39 o 
  12   5   2        0.81        2.39      1.80 o 
   0   6   2       21.30       20.93      2.25 o 
   1   6   2      167.09      156.39      4.94 o 
   2   6   2       38.42       38.07      1.99 o 
   3   6   2     1293.49     1332.35     23.00 o 
   4   6   2       29.52       34.20      1.84 o 
   5   6   2       22.29       26.32      1.60 o 
   6   6   2       41.42       45.79      1.82 o 
   7   6   2      486.19      485.29      7.44 o 
   8   6   2      116.30      122.40      3.28 o 
   9   6   2      312.48      314.46      5.70 o 
  10   6   2       42.02       45.35      2.69 o 
  11   6   2       17.09       11.45      2.19 o 
   1   7   2       32.57       31.09      2.00 o 
   2   7   2      543.83      517.63      8.75 o 
   3   7   2       50.87       48.99      2.02 o 
   4   7   2        0.18        0.58      1.04 o 
   5   7   2       17.11       14.47      1.48 o 
   6   7   2        0.00        1.12      1.50 o 
   7   7   2        1.01        1.59      2.10 o 
   8   7   2      109.85      129.79      4.08 o 
   9   7   2        7.70       10.33      1.97 o 
   0   8   2        0.50        2.26      2.60 o 
   1   8   2       31.84       28.69      2.25 o 
   2   8   2       20.81       16.91      1.64 o 
   3   8   2      204.36      196.46      5.05 o 
   4   8   2       21.10       21.74      1.72 o 
   5   8   2        2.72        4.36      1.44 o 
   6   8   2       28.50       31.46      3.24 o 
   7   8   2        0.00        0.23      1.72 o 
   8   8   2        9.28       12.26      3.41 o 
   1   9   2        5.88        5.15      1.51 o 
   2   9   2        0.41        1.37      1.42 o 
   3   9   2        0.00       -1.06      1.31 o 
   4   9   2        0.25        1.38      1.34 o 
   5   9   2        0.04       -1.39      1.35 o 
   6   9   2        1.79        2.11      1.88 o 
   1   1   3       16.65        8.61      0.34 o 
   2   1   3     5911.71     6120.59     64.93 o 
   3   1   3       16.73       13.75      0.55 o 
   4   1   3        1.08        0.23      0.37 o 
   5   1   3     1186.83     1279.44     12.59 o 
   6   1   3     2840.34     3439.15     32.85 o 
   7   1   3       10.86       14.95      0.79 o 
   8   1   3       34.14       46.64      1.37 o 
   9   1   3      170.87      145.20      2.58 o 
  10   1   3       17.21       13.03      1.32 o 
  11   1   3      113.37       99.06      2.82 o 
  12   1   3       33.89       25.36      2.70 o 
  13   1   3        9.80       11.72      2.04 o 
   0   2   3     1526.82     1585.62     31.74 o 
   1   2   3      132.48      107.33      2.85 o 
   2   2   3     3380.42     3429.41     39.48 o 
   3   2   3        0.10        2.74      0.42 o 
   4   2   3      112.02      114.55      1.77 o 
   5   2   3     1723.22     1993.22     20.47 o 
   6   2   3      218.25      216.70      3.00 o 
   7   2   3      104.63       87.46      2.27 o 
   8   2   3      110.22      100.17      1.88 o 
   9   2   3      235.69      245.70      3.42 o 
  10   2   3        7.84        9.54      1.25 o 
  11   2   3      130.55      112.16      3.00 o 
  12   2   3        1.86       -1.33      1.35 o 
  13   2   3        2.85        7.80      1.91 o 
   1   3   3      366.04      350.41      5.15 o 
   2   3   3       67.62       72.43      1.72 o 
   3   3   3       13.07       13.64      0.89 o 
   4   3   3        5.49        5.12      0.58 o 
   5   3   3      338.26      334.02      3.89 o 
   6   3   3        2.28        4.96      0.63 o 
   7   3   3        2.56        2.75      0.68 o 
   8   3   3        0.52        2.13      0.79 o 
   9   3   3      417.25      399.23      6.24 o 
  10   3   3        0.17       -0.88      0.78 o 
  11   3   3       46.98       44.04      2.10 o 
  12   3   3       19.23       13.12      2.09 o 
  13   3   3       13.45       16.14      2.21 o 
   0   4   3     1079.83     1101.78     23.03 o 
   1   4   3     5142.94     5543.58     69.66 o 
   2   4   3        9.45       12.61      0.99 o 
   3   4   3     1994.93     2106.48     27.25 o 
   4   4   3        0.03        0.37      0.69 o 
   5   4   3        2.26        3.15      0.56 o 
   6   4   3        1.41        1.04      0.53 o 
   7   4   3       39.97       38.63      1.96 o 
   8   4   3      363.78      354.43      5.27 o 
   9   4   3      456.58      454.97      6.48 o 
  10   4   3        0.00        0.80      1.09 o 
  11   4   3        1.47        1.48      1.39 o 
  12   4   3        0.61        2.38      1.52 o 
   1   5   3       16.56       17.88      1.49 o 
   2   5   3      326.45      315.84      5.25 o 
   3   5   3      521.69      540.32      9.89 o 
   4   5   3       24.13       27.32      1.65 o 
   5   5   3        0.88        1.44      0.78 o 
   6   5   3      211.99      226.55      3.73 o 
   7   5   3       39.29       39.30      1.65 o 
   8   5   3     1433.91     1509.33     19.06 o 
   9   5   3        3.33        1.86      1.34 o 
  10   5   3      105.19      105.34      3.10 o 
  11   5   3        6.03        7.91      1.96 o 
  12   5   3        1.04        1.85      1.82 o 
   0   6   3      186.83      180.58     11.87 o 
   1   6   3        1.25        0.16      1.06 o 
   2   6   3       59.80       57.43      2.09 o 
   3   6   3        1.02        3.16      1.04 o 
   4   6   3        2.83        3.38      1.00 o 
   5   6   3        7.24        9.49      1.23 o 
   6   6   3       25.35       26.69      1.50 o 
   7   6   3       41.21       43.26      2.27 o 
   8   6   3       25.59       24.38      1.84 o 
   9   6   3      177.80      181.36      5.43 o 
  10   6   3        1.86        3.20      1.63 o 
  11   6   3       37.78       43.01      3.14 o 
   1   7   3       46.99       45.39      2.09 o 
   2   7   3       40.49       39.63      2.03 o 
   3   7   3        6.46        5.47      1.26 o 
   4   7   3        2.85        4.01      1.13 o 
   5   7   3       66.60       68.53      2.40 o 
   6   7   3        4.53        4.97      1.40 o 
   7   7   3      154.75      169.84      4.42 o 
   8   7   3     1014.04     1052.85     15.91 o 
   9   7   3      113.05      110.28      3.79 o 
   0   8   3       30.41       34.59      2.75 o 
   1   8   3        7.24        9.22      1.49 o 
   2   8   3        1.14        2.50      1.20 o 
   3   8   3       28.29       26.79      1.79 o 
   4   8   3        4.62        6.77      1.50 o 
   5   8   3        1.29        0.71      1.71 o 
   6   8   3        0.09       -0.79      1.37 o 
   7   8   3      165.60      173.62      4.72 o 
   8   8   3        1.19        2.27      1.73 o 
   1   9   3       69.98       73.19      3.38 o 
   2   9   3       47.11       45.58      2.86 o 
   3   9   3        5.32        6.75      1.66 o 
   4   9   3        1.10       -0.62      1.39 o 
   5   9   3        7.60        9.94      1.78 o 
   0   0   4    21677.96    18903.79   1635.46 o 
   1   0   4    10530.73    10678.19    123.58 o 
   2   0   4     6166.57     5973.61     84.09 o 
   3   0   4      985.61      978.75     12.85 o 
   4   0   4      975.74     1146.44     15.09 o 
   5   0   4       37.71       62.67      2.48 o 
   6   0   4     3346.30     3666.92     46.99 o 
   7   0   4       79.65       75.12      2.25 o 
   8   0   4       31.55       34.98      1.77 o 
   9   0   4       73.87       74.35      2.50 o 
  10   0   4        0.24       -0.56      1.37 o 
  11   0   4       67.45       61.29      3.32 o 
  12   0   4       34.24       24.87      2.55 o 
  13   0   4        4.05        3.74      3.43 o 
   1   1   4    13941.67    14207.54    142.25 o 
   2   1   4        8.67       19.14      0.60 o 
   3   1   4        4.64       10.68      0.63 o 
   4   1   4      824.25      856.22      8.53 o 
   5   1   4       61.82       62.05      1.20 o 
   6   1   4      473.04      558.58      5.97 o 
   7   1   4     1318.64     1529.35     15.16 o 
   8   1   4        7.55        9.28      0.75 o 
   9   1   4      133.57      124.80      2.61 o 
  10   1   4       51.96       52.44      2.07 o 
  11   1   4      182.92      152.76      4.15 o 
  12   1   4       17.45       18.77      1.79 o 
  13   1   4       59.81       76.18      4.21 o 
   0   2   4    91199.54    66566.84   5771.47 o 
   1   2   4      443.32      412.04      5.79 o 
   2   2   4     2154.87     2280.53     26.48 o 
   3   2   4       37.13       36.50      0.97 o 
   4   2   4       10.47        9.24      0.65 o 
   5   2   4     1714.53     1879.47     20.70 o 
   6   2   4       72.46       85.69      1.70 o 
   7   2   4       36.84       37.59      1.13 o 
   8   2   4       85.82       91.96      1.81 o 
   9   2   4       12.22       15.37      1.12 o 
  10   2   4       29.09       23.80      1.64 o 
  11   2   4       94.36       86.90      2.71 o 
  12   2   4        1.54        0.00      1.33 o 
  13   2   4       17.71       18.49      2.24 o 
   1   3   4      348.33      325.10      4.83 o 
   2   3   4      170.83      158.97      2.82 o 
   3   3   4      319.82      383.54      5.25 o 
   4   3   4      547.33      569.61      6.48 o 
   5   3   4      601.69      665.05      7.50 o 
   6   3   4      171.10      171.18      2.65 o 
   7   3   4       13.99       16.22      1.08 o 
   8   3   4     1015.82     1012.35     12.08 o 
   9   3   4      918.55      871.13     14.05 o 
  10   3   4       42.43       38.11      1.96 o 
  11   3   4      100.13       97.96      2.93 o 
  12   3   4        2.86        2.95      1.53 o 
  13   3   4        5.59        1.25      1.76 o 
   0   4   4     4358.60     4484.47     88.81 o 
   1   4   4      914.78      915.17     12.44 o 
   2   4   4      782.04      863.84     11.83 o 
   3   4   4      115.90      133.64      2.78 o 
   4   4   4       16.93       19.33      1.10 o 
   5   4   4       70.24       59.24      1.33 o 
   6   4   4        8.53       10.57      1.03 o 
   7   4   4      150.88      143.07      2.58 o 
   8   4   4      177.59      172.51      3.12 o 
   9   4   4       24.54       28.46      1.63 o 
  10   4   4       16.98       18.74      1.56 o 
  11   4   4        1.14        0.61      1.22 o 
  12   4   4        4.59        3.30      1.79 o 
   1   5   4      508.29      495.24      7.47 o 
   2   5   4       57.94       57.03      1.88 o 
   3   5   4      646.67      649.17      9.46 o 
   4   5   4      256.51      253.16      4.21 o 
   5   5   4        0.92        2.18      0.80 o 
   6   5   4        3.92        4.30      0.93 o 
   7   5   4       11.92       13.02      1.21 o 
   8   5   4        3.17        8.75      1.49 o 
   9   5   4      114.01      118.27      3.18 o 
  10   5   4       41.51       47.81      2.59 o 
  11   5   4       24.05       23.93      2.49 o 
  12   5   4        9.19        8.26      2.32 o 
   0   6   4      121.71      126.53      4.69 o 
   1   6   4        0.04       -0.63      0.89 o 
   2   6   4      112.68      111.36      3.41 o 
   3   6   4      134.88      136.95      3.21 o 
   4   6   4       14.59       17.42      1.35 o 
   5   6   4       85.03       80.64      2.38 o 
   6   6   4       81.74       84.68      2.39 o 
   7   6   4       13.80       15.19      1.52 o 
   8   6   4        3.15        2.92      1.58 o 
   9   6   4        5.23        6.79      1.77 o 
  10   6   4        8.79        9.01      1.79 o 
  11   6   4        1.57       -0.47      1.84 o 
   1   7   4       70.57       74.15      2.51 o 
   2   7   4       84.26       80.90      2.65 o 
   3   7   4       61.96       62.67      2.35 o 
   4   7   4        4.22        4.37      1.15 o 
   5   7   4       23.03       23.10      1.91 o 
   6   7   4       13.44       13.55      1.75 o 
   7   7   4      220.99      234.33      5.30 o 
   8   7   4        4.44       11.63      1.96 o 
   9   7   4       30.33       29.19      2.68 o 
   0   8   4       69.24       72.47      4.41 o 
   1   8   4        7.53        6.20      1.42 o 
   2   8   4       27.12       24.75      1.89 o 
   3   8   4       27.67       23.94      2.19 o 
   4   8   4        8.35       10.60      1.66 o 
   5   8   4        0.95        1.53      1.43 o 
   6   8   4        6.66        9.50      1.72 o 
   7   8   4      101.41       99.44      3.66 o 
   8   8   4        4.07        8.98      2.11 o 
   1   9   4      199.61      205.13      4.98 o 
   2   9   4        0.04       -1.89      1.48 o 
   3   9   4        0.02       -0.73      1.40 o 
   4   9   4        8.63        8.26      1.73 o 
   5   9   4        2.02        2.23      1.53 o 
   1   1   5      200.49      154.80      2.24 o 
   2   1   5      170.12      178.75      1.94 o 
   3   1   5        3.07        5.72      0.42 o 
   4   1   5      185.98      185.07      2.44 o 
   5   1   5     2139.82     2257.72     21.73 o 
   6   1   5        6.28       14.42      0.68 o 
   7   1   5      217.89      218.05      2.89 o 
   8   1   5      106.87      103.25      2.00 o 
   9   1   5       30.76       33.45      1.68 o 
  10   1   5       72.06       61.97      2.22 o 
  11   1   5      215.59      190.29      4.17 o 
  12   1   5        0.78        0.70      1.14 o 
  13   1   5       61.80       64.88      3.43 o 
   0   2   5   113475.78    87127.60  12375.88 o 
   1   2   5      746.13      721.10      8.82 o 
   2   2   5     1664.15     1633.39     19.16 o 
   3   2   5        8.94        9.99      0.64 o 
   4   2   5       32.43       23.06      0.89 o 
   5   2   5        0.18        0.29      0.57 o 
   6   2   5      155.48      158.12      2.46 o 
   7   2   5        5.64        7.09      0.76 o 
   8   2   5       52.60       52.13      1.42 o 
   9   2   5        7.09        7.74      1.02 o 
  10   2   5      130.20      121.70      2.74 o 
  11   2   5       48.61       45.23      2.16 o 
  12   2   5        0.34       -0.99      1.27 o 
  13   2   5        1.52        2.50      1.65 o 
   1   3   5     1950.78     2031.12     29.10 o 
   2   3   5       70.20       88.26      2.10 o 
   3   3   5     1695.23     1896.98     22.44 o 
   4   3   5      313.26      351.51      4.32 o 
   5   3   5     1036.65     1109.70     11.93 o 
   6   3   5       59.92       59.20      1.50 o 
   7   3   5      565.53      586.71      7.47 o 
   8   3   5       71.81       81.79      2.09 o 
   9   3   5       49.45       50.17      1.71 o 
  10   3   5      196.23      186.18      3.92 o 
  11   3   5      119.76      117.10      3.18 o 
  12   3   5       16.64       12.31      1.77 o 
  13   3   5       92.52      103.68      4.91 o 
   0   4   5     1812.39     1935.07     32.51 o 
   1   4   5       66.55       72.92      1.91 o 
   2   4   5     3447.07     3664.02     46.46 o 
   3   4   5      680.94      728.44     10.22 o 
   4   4   5        1.51        2.69      0.71 o 
   5   4   5       25.93       27.66      0.97 o 
   6   4   5     1574.12     1539.63     20.96 o 
   7   4   5        7.13       10.43      0.99 o 
   8   4   5      112.95      121.86      2.59 o 
   9   4   5       17.71       18.91      1.50 o 
  10   4   5      394.92      402.33      6.60 o 
  11   4   5       26.11       25.43      2.13 o 
  12   4   5        0.82        0.12      2.17 o 
   1   5   5     1122.80     1142.79     15.49 o 
   2   5   5       15.58       20.49      1.29 o 
   3   5   5       70.17       72.83      2.13 o 
   4   5   5       28.18       29.79      1.54 o 
   5   5   5      539.65      531.76      6.97 o 
   6   5   5       88.99       87.99      2.19 o 
   7   5   5      263.79      262.52      4.24 o 
   8   5   5      578.52      567.67      8.32 o 
   9   5   5      467.45      468.49      8.17 o 
  10   5   5        0.11       -0.39      1.66 o 
  11   5   5       25.43       27.75      2.64 o 
   0   6   5     1434.50     1444.30     25.39 o 
   1   6   5        2.75        2.57      1.04 o 
   2   6   5       10.48        6.77      1.32 o 
   3   6   5        8.42       11.01      1.90 o 
   4   6   5       37.37       42.20      1.90 o 
   5   6   5        0.02       -0.37      0.91 o 
   6   6   5       66.08       69.28      2.13 o 
   7   6   5        4.20        1.90      1.41 o 
   8   6   5        5.56        5.31      1.82 o 
   9   6   5       48.33       50.86      2.75 o 
  10   6   5       19.77       19.92      3.19 o 
  11   6   5       14.72       12.05      2.22 o 
   1   7   5        2.78        1.48      1.11 o 
   2   7   5       16.78       19.31      1.55 o 
   3   7   5      185.57      180.45      4.31 o 
   4   7   5        0.00       -1.17      1.18 o 
   5   7   5       14.40       13.76      1.67 o 
   6   7   5        5.55        7.64      1.58 o 
   7   7   5        3.29        4.57      1.63 o 
   8   7   5       38.88       44.38      2.74 o 
   9   7   5       61.45       59.25      4.60 o 
   0   8   5        0.03        2.69      1.70 o 
   1   8   5        0.91       -1.13      1.31 o 
   2   8   5       58.50       54.12      2.86 o 
   3   8   5       24.56       25.26      2.95 o 
   4   8   5        3.42        0.52      1.27 o 
   5   8   5        5.26       10.02      1.63 o 
   6   8   5        0.05       -0.77      1.49 o 
   7   8   5       33.36       34.51      2.57 o 
   8   8   5       20.06       23.88      2.37 o 
   1   9   5       33.33       40.41      3.02 o 
   2   9   5       15.85       14.79      2.15 o 
   3   9   5       17.83       24.65      2.28 o 
   4   9   5        2.97        6.46      1.65 o 
   5   9   5       87.28       93.81      4.45 o 
   0   0   6     8873.96     8204.70    165.93 o 
   1   0   6    25581.35    24021.38    302.15 o 
   2   0   6     1206.25     1191.14     15.47 o 
   3   0   6      634.95      612.01      9.35 o 
   4   0   6        5.94        6.26      0.76 o 
   5   0   6      977.96     1003.51     13.48 o 
   6   0   6       25.14       19.41      0.98 o 
   7   0   6       84.58       66.68      1.84 o 
   8   0   6      225.85      234.50      4.68 o 
   9   0   6      207.43      208.75      5.57 o 
  10   0   6       18.93       24.91      2.32 o 
  11   0   6       23.04       26.16      2.47 o 
  12   0   6        2.66        4.42      1.70 o 
  13   0   6       55.38       67.05      4.92 o 
   1   1   6      666.06      592.14      5.98 o 
   2   1   6      307.90      274.79      2.82 o 
   3   1   6      788.72      752.90      7.55 o 
   4   1   6      443.72      423.72      4.58 o 
   5   1   6       13.51       20.93      0.82 o 
   6   1   6      230.47      262.64      3.19 o 
   7   1   6      624.35      616.64      6.66 o 
   8   1   6      362.10      353.82      4.86 o 
   9   1   6      126.43      120.64      3.32 o 
  10   1   6        9.54       10.04      1.30 o 
  11   1   6       29.84       27.07      1.82 o 
  12   1   6        1.13        0.07      1.10 o 
  13   1   6       42.04       35.47      2.77 o 
   0   2   6    12299.41    13175.29    184.72 o 
   1   2   6     1953.18     1906.50     20.63 o 
   2   2   6      452.93      411.54      4.63 o 
   3   2   6     2279.50     2419.30     26.21 o 
   4   2   6        0.32        1.52      0.47 o 
   5   2   6     3955.48     4340.75     43.72 o 
   6   2   6       22.50       29.16      1.05 o 
   7   2   6       11.39       13.60      0.90 o 
   8   2   6       88.65       85.12      1.95 o 
   9   2   6        9.11        9.45      1.39 o 
  10   2   6      162.63      153.48      4.59 o 
  11   2   6       20.56       21.94      1.70 o 
  12   2   6        3.97        3.87      1.26 o 
  13   2   6       37.52       43.97      2.99 o 
   1   3   6     1182.11     1241.26     14.87 o 
   2   3   6      234.74      234.81      3.49 o 
   3   3   6     1952.10     2273.65     24.84 o 
   4   3   6      111.61       98.99      1.89 o 
   5   3   6      293.39      280.45      3.71 o 
   6   3   6      612.24      632.85      7.85 o 
   7   3   6        0.01        0.60      0.70 o 
   8   3   6     3518.69     3721.91     38.10 o 
   9   3   6      111.17      106.23      2.37 o 
  10   3   6      124.35      116.78      3.08 o 
  11   3   6      113.07       97.48      3.34 o 
  12   3   6        9.15        5.46      1.38 o 
  13   3   6       46.95       52.33      3.32 o 
   0   4   6     1892.51     2026.30     33.95 o 
   1   4   6      357.89      349.34      5.51 o 
   2   4   6      733.24      701.12      9.82 o 
   3   4   6     1044.70     1123.11     15.11 o 
   4   4   6       88.59       80.84      1.81 o 
   5   4   6       10.22        8.67      0.82 o 
   6   4   6       22.20       21.81      1.14 o 
   7   4   6      228.92      216.12      3.38 o 
   8   4   6        8.44       11.22      1.18 o 
   9   4   6      146.43      148.74      4.48 o 
  10   4   6        8.31       11.34      1.75 o 
  11   4   6        1.43        4.65      1.51 o 
  12   4   6       14.64       13.69      2.15 o 
   1   5   6      759.80      694.47      9.94 o 
   2   5   6      809.77      784.46     14.25 o 
   3   5   6        1.87        2.90      0.86 o 
   4   5   6      113.65      117.63      3.38 o 
   5   5   6       74.90       67.80      1.91 o 
   6   5   6      369.08      356.49      5.19 o 
   7   5   6        0.33        1.05      0.95 o 
   8   5   6      465.96      481.29      8.19 o 
   9   5   6      325.96      337.44      5.94 o 
  10   5   6       25.06       28.02      2.27 o 
  11   5   6       36.93       41.15      2.61 o 
   0   6   6      228.20      204.47      5.35 o 
   1   6   6      261.01      252.88      4.30 o 
   2   6   6       69.86       74.43      2.37 o 
   3   6   6       84.56       81.61      2.41 o 
   4   6   6        2.56        4.29      1.24 o 
   5   6   6       28.56       28.05      1.47 o 
   6   6   6        5.98        3.72      1.18 o 
   7   6   6       10.67       14.41      1.96 o 
   8   6   6        0.03        0.31      1.44 o 
   9   6   6       57.92       63.68      2.95 o 
  10   6   6        2.76        3.13      1.93 o 
   1   7   6       44.21       41.58      1.88 o 
   2   7   6      176.72      159.25      3.68 o 
   3   7   6        0.01       -1.83      1.22 o 
   4   7   6        0.94        0.29      1.37 o 
   5   7   6        0.35       -1.76      1.18 o 
   6   7   6        9.99       15.76      1.55 o 
   7   7   6       21.52       24.55      2.19 o 
   8   7   6        0.42        2.06      1.62 o 
   9   7   6       27.03       26.41      2.38 o 
   0   8   6      322.35      328.88      8.05 o 
   1   8   6        1.06        0.92      1.35 o 
   2   8   6       29.70       33.38      2.20 o 
   3   8   6       82.40       73.64      3.28 o 
   4   8   6        0.66        2.16      1.36 o 
   5   8   6       33.57       34.67      2.33 o 
   6   8   6        0.02       -0.33      1.46 o 
   7   8   6       10.80       10.62      1.89 o 
   8   8   6       31.83       32.83      3.03 o 
   1   9   6       98.47      104.70      4.28 o 
   2   9   6        0.24        0.01      1.72 o 
   3   9   6       24.66       26.57      2.22 o 
   4   9   6        3.21        1.48      1.52 o 
   5   9   6        8.99       10.53      1.82 o 
   1   1   7       25.81       15.47      0.57 o 
   2   1   7     4617.34     5029.96     42.92 o 
   3   1   7       27.60       29.89      0.73 o 
   4   1   7        3.98       11.54      0.58 o 
   5   1   7        5.18        8.47      0.59 o 
   6   1   7      188.93      168.51      2.52 o 
   7   1   7        4.81        6.62      0.74 o 
   8   1   7      505.10      442.38     10.22 o 
   9   1   7        2.66        1.86      1.25 o 
  10   1   7       16.45       19.81      1.59 o 
  11   1   7        0.48        2.56      1.18 o 
  12   1   7        2.22        1.15      1.17 o 
  13   1   7        0.00       -1.60      1.40 o 
   0   2   7      598.74      640.57      9.69 o 
   1   2   7     3407.92     3607.43     41.79 o 
   2   2   7      555.72      598.36      7.05 o 
   3   2   7     4353.30     4738.58     50.66 o 
   4   2   7       37.68       39.38      1.16 o 
   5   2   7      636.99      689.52      7.69 o 
   6   2   7       87.14       89.59      1.75 o 
   7   2   7       39.26       40.03      1.30 o 
   8   2   7      239.73      221.87      3.40 o 
   9   2   7      157.98      152.37      3.08 o 
  10   2   7      146.08      151.94      3.16 o 
  11   2   7      111.92      102.91      4.05 o 
  12   2   7        7.27        4.95      1.33 o 
  13   2   7        0.57        1.37      1.51 o 
   1   3   7        0.61       -0.01      0.50 o 
   2   3   7     6153.61     6518.00     75.14 o 
   3   3   7        4.18        2.82      0.58 o 
   4   3   7       36.41       48.41      1.31 o 
   5   3   7       12.73       15.37      1.16 o 
   6   3   7     1099.08     1131.94     25.00 o 
   7   3   7       10.90       13.12      1.01 o 
   8   3   7     5104.08     5204.67     52.78 o 
   9   3   7        0.78        1.47      1.00 o 
  10   3   7       33.84       35.35      1.99 o 
  11   3   7       14.97       14.76      1.93 o 
  12   3   7        0.14       -0.09      1.61 o 
  13   3   7        5.37        5.25      2.01 o 
   0   4   7      272.02      257.78      5.60 o 
   1   4   7     3758.08     3942.26     45.73 o 
   2   4   7      253.34      291.52      4.69 o 
   3   4   7      143.78      151.76      3.00 o 
   4   4   7       43.55       48.53      1.46 o 
   5   4   7      241.12      210.55      5.54 o 
   6   4   7      109.82      116.00      2.27 o 
   7   4   7      115.28      112.31      2.32 o 
   8   4   7       97.53       89.18      3.43 o 
   9   4   7        2.27        2.10      1.42 o 
  10   4   7      213.74      198.72      4.70 o 
  11   4   7      100.82       96.10      3.62 o 
  12   4   7        0.86        0.52      1.38 o 
   1   5   7       97.08       99.63      2.25 o 
   2   5   7      966.39      927.84     21.10 o 
   3   5   7       26.78       25.85      1.37 o 
   4   5   7       22.41       26.25      1.46 o 
   5   5   7        4.83        5.71      0.90 o 
   6   5   7        6.91        5.57      1.00 o 
   7   5   7       61.84       66.25      2.17 o 
   8   5   7        8.73        8.46      1.41 o 
   9   5   7        3.94        4.55      1.54 o 
  10   5   7        7.67        5.94      1.55 o 
  11   5   7        5.75        6.20      1.83 o 
   0   6   7        0.38        8.42      2.19 o 
   1   6   7       52.62       59.41      2.11 o 
   2   6   7        2.24        4.33      1.16 o 
   3   6   7      345.15      371.78      6.24 o 
   4   6   7       41.95       40.16      2.33 o 
   5   6   7       38.46       36.36      1.87 o 
   6   6   7        8.23        7.54      1.29 o 
   7   6   7      251.81      242.95      4.70 o 
   8   6   7        4.24        2.87      1.47 o 
   9   6   7       94.29      108.49      3.60 o 
  10   6   7       13.93       13.84      2.37 o 
   1   7   7       73.86       69.62      2.30 o 
   2   7   7        8.45        8.41      1.44 o 
   3   7   7        0.06       -1.74      1.22 o 
   4   7   7       13.37       12.97      1.77 o 
   5   7   7        2.74        1.53      1.32 o 
   6   7   7        8.17        9.01      1.44 o 
   7   7   7        0.06        0.05      1.42 o 
   8   7   7      158.60      164.73      4.53 o 
   9   7   7        1.38        3.10      1.73 o 
   0   8   7        5.90       15.33      3.06 o 
   1   8   7       17.49       18.65      1.93 o 
   2   8   7        0.83        1.56      1.35 o 
   3   8   7       43.40       39.74      2.39 o 
   4   8   7        3.18        2.72      1.55 o 
   5   8   7       15.97       16.08      1.91 o 
   6   8   7        5.62        3.97      1.65 o 
   7   8   7      143.30      157.82      6.17 o 
   1   9   7        8.09       10.24      3.27 o 
   2   9   7       87.89       86.77      3.99 o 
   3   9   7        0.52       -0.95      1.64 o 
   4   9   7       33.93       43.02      2.73 o 
   5   9   7        2.35        1.33      1.73 o 
   0   0   8       13.53        6.13      1.63 o 
   1   0   8     1566.79     1481.23     17.49 o 
   2   0   8      162.07      143.68      2.75 o 
   3   0   8     2039.94     2120.40     30.57 o 
   4   0   8        5.36        7.23      0.86 o 
   5   0   8      195.85      170.14      3.55 o 
   6   0   8        4.70        3.29      0.90 o 
   7   0   8        1.97        1.75      0.98 o 
   8   0   8       27.19       31.44      1.93 o 
   9   0   8     1134.63     1098.49     20.07 o 
  10   0   8        7.62        9.26      1.92 o 
  11   0   8       27.74       25.27      2.52 o 
  12   0   8        0.22        2.12      1.70 o 
  13   0   8      131.61      151.69      5.43 o 
   1   1   8     1745.98     1826.57     17.59 o 
   2   1   8      215.53      187.00      2.26 o 
   3   1   8      381.32      359.56      3.94 o 
   4   1   8        4.53        6.03      0.43 o 
   5   1   8       19.95       19.70      0.76 o 
   6   1   8      355.00      310.79      3.77 o 
   7   1   8        4.34        7.52      0.74 o 
   8   1   8      301.74      294.93      4.48 o 
   9   1   8     1053.60      998.78     14.70 o 
  10   1   8      161.98      155.57      3.19 o 
  11   1   8       20.48       18.93      1.63 o 
  12   1   8       46.49       48.64      2.31 o 
  13   1   8       11.30       13.74      1.70 o 
   0   2   8     3713.02     4105.10     68.45 o 
   1   2   8      190.86      175.57      2.71 o 
   2   2   8      981.67      994.36     12.25 o 
   3   2   8     2256.05     2456.97     24.96 o 
   4   2   8      186.77      177.59      2.47 o 
   5   2   8        0.24        0.33      0.49 o 
   6   2   8       86.72       96.25      1.85 o 
   7   2   8        4.48        2.00      0.69 o 
   8   2   8      109.06      101.27      2.46 o 
   9   2   8      479.88      492.50      6.79 o 
  10   2   8       92.18       81.40      2.35 o 
  11   2   8        0.00       -0.59      1.06 o 
  12   2   8        2.12        1.96      1.28 o 
  13   2   8       13.47       17.86      2.42 o 
   1   3   8      825.96      871.74      9.95 o 
   2   3   8      152.01      159.39      3.08 o 
   3   3   8     2451.02     2886.36     29.35 o 
   4   3   8       70.16       71.14      1.60 o 
   5   3   8      232.48      214.27      3.30 o 
   6   3   8     1000.75     1011.92     14.35 o 
   7   3   8        1.22        0.39      0.80 o 
   8   3   8     1224.65     1244.23     13.70 o 
   9   3   8       61.49       56.32      2.01 o 
  10   3   8       59.93       64.14      2.37 o 
  11   3   8       98.99       91.79      3.32 o 
  12   3   8        0.17       -1.83      1.22 o 
   0   4   8      250.97      239.05      5.38 o 
   1   4   8        0.00       -0.12      0.70 o 
   2   4   8      255.71      207.89      3.69 o 
   3   4   8     1125.93     1183.52     14.61 o 
   4   4   8       92.72       92.74      1.99 o 
   5   4   8     1251.03     1291.11     13.96 o 
   6   4   8       42.22       46.48      1.49 o 
   7   4   8       50.90       51.05      1.78 o 
   8   4   8        2.83        4.80      1.10 o 
   9   4   8       42.15       46.53      2.14 o 
  10   4   8        3.24        3.93      1.48 o 
  11   4   8        2.58        2.45      1.57 o 
  12   4   8       20.31       17.39      3.03 o 
   1   5   8       78.12       72.30      2.33 o 
   2   5   8      127.49      119.82      3.05 o 
   3   5   8        5.23        7.73      1.34 o 
   4   5   8        8.90       11.77      1.12 o 
   5   5   8       23.22       23.71      1.28 o 
   6   5   8       66.95       63.16      2.23 o 
   7   5   8      309.64      306.90      4.92 o 
   8   5   8      433.96      431.52      6.37 o 
   9   5   8      166.98      161.65      4.30 o 
  10   5   8        2.92        4.16      1.87 o 
  11   5   8       39.47       39.79      2.64 o 
   0   6   8      902.00      878.03     16.29 o 
   1   6   8      690.57      675.12      9.18 o 
   2   6   8       12.75       16.51      1.24 o 
   3   6   8       12.66       12.75      1.60 o 
   4   6   8       28.86       32.45      2.21 o 
   5   6   8        0.74       -0.57      1.01 o 
   6   6   8       20.78       19.20      1.70 o 
   7   6   8       51.71       57.01      2.37 o 
   8   6   8        1.33        0.76      1.40 o 
   9   6   8       41.04       45.97      3.04 o 
  10   6   8        1.52        4.26      1.94 o 
   1   7   8      311.25      316.53      5.96 o 
   2   7   8       47.72       42.23      2.22 o 
   3   7   8        3.02        3.28      1.26 o 
   4   7   8        0.04        0.00      1.37 o 
   5   7   8        0.02       -1.24      1.05 o 
   6   7   8        9.98       17.45      1.65 o 
   7   7   8        0.12       -0.88      1.35 o 
   8   7   8        0.07       -0.09      1.61 o 
   9   7   8       11.48       14.84      2.36 o 
   0   8   8      673.55      676.57     21.15 o 
   1   8   8        0.01        1.83      2.43 o 
   2   8   8        0.84       -1.46      1.62 o 
   3   8   8       57.57       60.11      2.73 o 
   4   8   8        0.04       -0.79      1.31 o 
   5   8   8       73.30       67.56      3.04 o 
   6   8   8        1.36        0.13      1.54 o 
   7   8   8        7.78        7.77      1.77 o 
   1   9   8      162.18      167.48      5.35 o 
   2   9   8       33.13       33.48      2.91 o 
   3   9   8        7.94        7.51      2.04 o 
   4   9   8        3.84        3.12      1.65 o 
   5   9   8        0.96        3.16      1.68 o 
   1   1   9      119.67       97.83      1.30 o 
   2   1   9       17.22       20.18      0.58 o 
   3   1   9     1390.44     1605.92     14.80 o 
   4   1   9       16.15       17.76      0.68 o 
   5   1   9      293.96      267.04      3.04 o 
   6   1   9       73.60       70.24      1.43 o 
   7   1   9      567.94      523.71      6.24 o 
   8   1   9      433.89      393.99      5.59 o 
   9   1   9     1753.80     1731.01     19.91 o 
  10   1   9       14.89       16.96      1.41 o 
  11   1   9       16.95       18.59      1.71 o 
  12   1   9        0.31        1.39      1.18 o 
  13   1   9      114.82      145.33      3.79 o 
   0   2   9      382.51      425.00      6.11 o 
   1   2   9      645.59      660.78      7.19 o 
   2   2   9     2696.33     2930.06     32.00 o 
   3   2   9      243.11      229.11      2.95 o 
   4   2   9       16.62       24.39      0.85 o 
   5   2   9       35.68       28.55      0.96 o 
   6   2   9     1088.12     1058.57     11.49 o 
   7   2   9      101.11       91.83      1.93 o 
   8   2   9      372.46      356.06      5.27 o 
   9   2   9       37.84       43.48      1.81 o 
  10   2   9      166.39      169.39      3.42 o 
  11   2   9        5.94        7.11      1.23 o 
  12   2   9        0.90       -2.00      1.33 o 
  13   2   9        0.09        1.44      1.54 o 
   1   3   9     1613.43     1664.76     18.33 o 
   2   3   9       66.13       75.49      2.04 o 
   3   3   9     2127.31     2471.60     25.27 o 
   4   3   9      195.72      221.91      3.06 o 
   5   3   9      435.96      461.48      5.58 o 
   6   3   9      149.99      151.56      2.55 o 
   7   3   9       11.92       13.08      1.00 o 
   8   3   9      200.77      211.61      3.76 o 
   9   3   9      138.34      142.61      3.43 o 
  10   3   9      151.65      140.84      6.03 o 
  11   3   9       56.39       56.59      2.80 o 
  12   3   9        1.75       -0.06      1.40 o 
   0   4   9    19732.04    20955.21    337.39 o 
   1   4   9      173.42      154.84      2.96 o 
   2   4   9     1543.52     1653.79     28.70 o 
   3   4   9      290.20      307.68      4.28 o 
   4   4   9      376.62      388.11     12.43 o 
   5   4   9       34.26       40.96      1.47 o 
   6   4   9        6.43        9.21      1.00 o 
   7   4   9       42.96       37.14      2.09 o 
   8   4   9       63.65       67.89      2.14 o 
   9   4   9        1.19        0.91      1.14 o 
  10   4   9       59.47       55.27      3.08 o 
  11   4   9       25.48       28.49      2.27 o 
  12   4   9        0.00       -1.98      1.36 o 
   1   5   9      103.28      105.33      2.32 o 
   2   5   9       99.48       93.17      2.37 o 
   3   5   9       11.82       13.16      1.06 o 
   4   5   9        4.34        4.40      1.09 o 
   5   5   9      430.65      430.33      7.86 o 
   6   5   9        0.48        0.92      0.91 o 
   7   5   9      212.24      199.13      3.91 o 
   8   5   9       50.27       54.34      2.11 o 
   9   5   9       75.36       72.06      3.06 o 
  10   5   9       79.18       83.68      3.35 o 
  11   5   9       10.80       17.05      2.06 o 
   0   6   9      376.73      355.06      7.81 o 
   1   6   9      146.67      131.34      2.87 o 
   2   6   9       13.74       16.13      1.52 o 
   3   6   9      114.52      112.64      3.09 o 
   4   6   9       49.22       46.90      2.46 o 
   5   6   9       11.76       12.19      1.54 o 
   6   6   9       61.56       57.05      2.33 o 
   7   6   9       23.32       23.84      1.82 o 
   8   6   9        1.69        2.87      1.60 o 
   9   6   9       12.89       19.62      2.41 o 
  10   6   9      102.78      101.00      4.81 o 
   1   7   9       14.29       19.19      1.78 o 
   2   7   9        0.63        0.92      1.36 o 
   3   7   9       22.31       23.57      1.86 o 
   4   7   9        1.78        0.83      1.26 o 
   5   7   9      101.76       98.17      3.75 o 
   6   7   9        2.10        4.13      1.29 o 
   7   7   9        0.64        2.83      1.70 o 
   8   7   9        5.37        4.11      1.60 o 
   9   7   9        0.36        1.11      1.97 o 
   0   8   9      634.87      713.02     18.37 o 
   1   8   9        0.01       -2.29      1.86 o 
   2   8   9       23.69       22.44      2.35 o 
   3   8   9       14.04       15.36      2.12 o 
   4   8   9        9.23       11.88      1.72 o 
   5   8   9        1.46        0.89      1.18 o 
   6   8   9       99.05       87.01      3.43 o 
   7   8   9        5.19        2.39      1.62 o 
   1   9   9        9.88       15.77      2.42 o 
   2   9   9        6.92        9.76      2.17 o 
   3   9   9        0.45        1.00      1.76 o 
   4   9   9        0.27       -2.32      1.55 o 
   0   0  10     9129.51     9022.95    204.49 o 
   1   0  10     1132.34     1100.91     13.26 o 
   2   0  10     1716.57     1615.42     20.97 o 
   3   0  10     5020.44     5109.35     64.87 o 
   4   0  10      470.50      456.08      7.55 o 
   5   0  10      933.89      946.12     14.59 o 
   6   0  10       13.91       10.86      1.22 o 
   7   0  10      639.33      570.54     15.19 o 
   8   0  10       12.41       11.13      1.59 o 
   9   0  10      313.83      308.23      6.50 o 
  10   0  10        1.63        2.03      1.74 o 
  11   0  10       88.47       87.12      3.97 o 
  12   0  10       25.93       26.40      4.81 o 
  13   0  10        5.90        6.27      3.84 o 
   1   1  10      244.67      201.21      2.26 o 
   2   1  10      145.93      143.47      1.69 o 
   3   1  10     4038.53     4460.51     40.17 o 
   4   1  10     1112.27     1251.38     12.44 o 
   5   1  10        0.01        0.25      0.40 o 
   6   1  10       72.86       61.24      1.20 o 
   7   1  10     1012.52     1031.64     11.45 o 
   8   1  10       13.45       18.71      1.48 o 
   9   1  10        1.45       -0.27      1.09 o 
  10   1  10      278.69      262.07      4.46 o 
  11   1  10       26.14       28.38      1.90 o 
  12   1  10       24.03       27.29      1.94 o 
  13   1  10       18.46       28.08      2.31 o 
   0   2  10      178.90      186.29      3.07 o 
   1   2  10      164.97      166.00      2.21 o 
   2   2  10      338.86      403.05      4.79 o 
   3   2  10      340.93      397.16      4.79 o 
   4   2  10      128.84      123.87      1.93 o 
   5   2  10      193.50      199.24      2.61 o 
   6   2  10      135.83      115.51      3.03 o 
   7   2  10      209.16      196.05      3.45 o 
   8   2  10      118.99      103.91      2.92 o 
   9   2  10       15.68       15.86      1.38 o 
  10   2  10      314.80      301.37      4.92 o 
  11   2  10       25.96       25.38      1.81 o 
  12   2  10        5.81        5.82      1.69 o 
  13   2  10       12.42       18.18      2.10 o 
   1   3  10      169.66      158.71      2.73 o 
   2   3  10       39.36       37.92      1.32 o 
   3   3  10       15.08       14.39      0.89 o 
   4   3  10       46.88       53.78      1.29 o 
   5   3  10       24.88       20.82      1.04 o 
   6   3  10      201.59      196.21      2.79 o 
   7   3  10       92.83       86.84      1.96 o 
   8   3  10      830.18      789.43      9.93 o 
   9   3  10      613.89      618.44      9.04 o 
  10   3  10        5.30        6.01      1.33 o 
  11   3  10      145.98      146.98      4.12 o 
  12   3  10        2.86        2.53      1.64 o 
   0   4  10     7980.50     8429.08    136.60 o 
   1   4  10      160.18      159.04      2.80 o 
   2   4  10        5.70        5.37      1.02 o 
   3   4  10      342.29      354.68      4.50 o 
   4   4  10      114.31      122.83      2.17 o 
   5   4  10      160.11      153.87      2.91 o 
   6   4  10       51.28       53.54      2.03 o 
   7   4  10       25.43       28.15      1.53 o 
   8   4  10        5.09        4.00      1.19 o 
   9   4  10      215.49      216.21      4.38 o 
  10   4  10       66.14       62.16      2.98 o 
  11   4  10        5.17        4.89      1.64 o 
  12   4  10        6.43        4.14      1.54 o 
   1   5  10      699.36      647.84     10.63 o 
   2   5  10       31.22       36.68      1.56 o 
   3   5  10      111.63      115.55      2.89 o 
   4   5  10        0.97        1.16      0.90 o 
   5   5  10      125.11      128.05      2.78 o 
   6   5  10        1.57        3.05      1.21 o 
   7   5  10      113.28      110.69      2.74 o 
   8   5  10      100.95       99.22      3.59 o 
   9   5  10       18.43       22.44      2.54 o 
  10   5  10        0.87        0.15      1.50 o 
  11   5  10       56.90       55.95      3.01 o 
   0   6  10     1460.74     1448.49     25.47 o 
   1   6  10       73.59       76.53      2.54 o 
   2   6  10      226.95      208.76      4.37 o 
   3   6  10        0.29        0.95      1.10 o 
   4   6  10       23.97       23.82      1.76 o 
   5   6  10       30.41       29.97      1.82 o 
   6   6  10       89.08       80.28      2.67 o 
   7   6  10       16.66       24.01      1.81 o 
   8   6  10        1.12       -1.31      1.61 o 
   9   6  10        0.66       -1.52      1.66 o 
  10   6  10        3.41        6.53      2.01 o 
   1   7  10      790.08      806.31     13.97 o 
   2   7  10       18.64       19.06      1.76 o 
   3   7  10        0.43       -0.87      1.18 o 
   4   7  10        0.15       -1.07      1.23 o 
   5   7  10        3.68        4.16      1.22 o 
   6   7  10       26.44       25.74      1.94 o 
   7   7  10       33.98       32.83      2.41 o 
   8   7  10        0.04        0.79      1.76 o 
   9   7  10        6.20       10.03      4.01 o 
   0   8  10     1091.65     1075.82     25.70 o 
   1   8  10        5.37        6.01      2.75 o 
   2   8  10       22.29       29.00      3.01 o 
   3   8  10       12.20       11.53      2.01 o 
   4   8  10        4.99        7.51      1.84 o 
   5   8  10       52.74       49.82      2.29 o 
   6   8  10       10.48       12.94      1.69 o 
   7   8  10       10.01       14.28      2.04 o 
   1   9  10       32.08       27.31      2.84 o 
   2   9  10        6.43        6.44      2.06 o 
   3   9  10       39.70       40.74      3.05 o 
   4   9  10        1.71        0.71      1.86 o 
   1   1  11       24.04       21.14      0.60 o 
   2   1  11       65.72       75.97      1.71 o 
   3   1  11     1026.00     1190.20     11.19 o 
   4   1  11       60.92       69.69      1.34 o 
   5   1  11       22.42       25.93      0.80 o 
   6   1  11      186.43      165.51      2.43 o 
   7   1  11       14.86       13.98      1.06 o 
   8   1  11     7803.30     7895.30     85.69 o 
   9   1  11       83.52       81.16      2.36 o 
  10   1  11      198.24      196.36      3.81 o 
  11   1  11        1.19        0.21      1.22 o 
  12   1  11        1.13        5.51      1.54 o 
  13   1  11       22.92       31.43      2.45 o 
   0   2  11        0.03       -0.07      0.46 o 
   1   2  11     2440.14     2552.84     24.62 o 
   2   2  11       81.90       75.13      1.38 o 
   3   2  11      500.57      555.26      5.98 o 
   4   2  11       17.11       21.68      0.79 o 
   5   2  11        3.75        3.35      0.64 o 
   6   2  11        9.59       10.19      0.80 o 
   7   2  11      326.83      316.01      4.67 o 
   8   2  11      179.32      163.38      3.24 o 
   9   2  11      451.56      453.27      6.46 o 
  10   2  11       20.73       17.78      1.69 o 
  11   2  11        3.10        4.60      1.28 o 
  12   2  11        0.57        1.18      1.43 o 
   1   3  11      472.29      437.19      5.99 o 
   2   3  11     3390.77     3510.07     38.17 o 
   3   3  11       25.25       26.65      1.12 o 
   4   3  11       13.80        8.76      0.82 o 
   5   3  11       82.96       90.89      1.79 o 
   6   3  11       70.19       61.29      1.57 o 
   7   3  11        5.24        4.10      1.11 o 
   8   3  11      760.03      742.18     10.35 o 
   9   3  11      382.66      346.34      5.89 o 
  10   3  11       21.91       19.42      1.69 o 
  11   3  11        0.18        1.84      1.43 o 
  12   3  11        9.48       11.01      1.86 o 
   0   4  11     1819.03     1805.35     30.45 o 
   1   4  11      171.30      151.38      2.68 o 
   2   4  11        4.85        2.11      0.77 o 
   3   4  11       60.13       57.58      1.84 o 
   4   4  11       92.97       91.43      2.12 o 
   5   4  11      264.34      264.47      4.82 o 
   6   4  11        9.59        8.95      1.24 o 
   7   4  11        0.04       -1.16      1.02 o 
   8   4  11       44.93       45.92      2.46 o 
   9   4  11       97.45       96.87      2.95 o 
  10   4  11        2.88        4.86      1.69 o 
  11   4  11       25.05       26.01      2.25 o 
  12   4  11        0.01       -1.09      1.42 o 
   1   5  11      100.53       90.58      2.14 o 
   2   5  11       21.29       20.46      1.45 o 
   3   5  11       40.12       36.06      2.20 o 
   4   5  11       27.57       23.33      1.59 o 
   5   5  11       70.83       66.07      2.06 o 
   6   5  11      275.45      257.69      4.39 o 
   7   5  11        2.74        1.47      0.98 o 
   8   5  11       49.27       49.41      2.27 o 
   9   5  11       52.06       54.15      2.76 o 
  10   5  11        6.62        7.06      1.68 o 
  11   5  11       46.38       46.81      3.22 o 
   0   6  11        1.93        4.33      2.29 o 
   1   6  11      147.82      124.16      3.24 o 
   2   6  11      319.60      290.06      5.45 o 
   3   6  11        0.70        1.36      0.84 o 
   4   6  11      114.00      111.32      2.87 o 
   5   6  11        0.46        1.42      1.12 o 
   6   6  11        5.43        5.45      1.61 o 
   7   6  11        9.13        8.95      1.46 o 
   8   6  11        1.79        1.60      1.43 o 
   9   6  11        1.95        2.32      1.69 o 
  10   6  11        0.59        2.81      2.05 o 
   1   7  11       39.99       48.32      2.93 o 
   2   7  11       53.88       57.79      3.12 o 
   3   7  11       19.00       20.88      1.98 o 
   4   7  11        4.75        5.82      1.42 o 
   5   7  11       41.58       39.19      2.13 o 
   6   7  11      322.90      312.87      5.81 o 
   7   7  11        0.56        1.13      1.27 o 
   8   7  11        0.87        1.22      2.25 o 
   0   8  11       61.23       60.07      4.84 o 
   1   8  11        0.53        0.98      2.15 o 
   2   8  11       94.04       99.28      4.00 o 
   3   8  11       13.92       17.47      2.20 o 
   4   8  11       16.68       17.83      2.23 o 
   5   8  11       43.51       46.99      3.09 o 
   6   8  11        1.00        3.96      1.59 o 
   7   8  11       34.27       34.27      2.56 o 
   1   9  11       22.82       23.04      2.66 o 
   2   9  11        2.74        3.02      2.56 o 
   3   9  11        3.73        4.91      1.96 o 
   4   9  11        0.87        0.68      1.73 o 
   0   0  12      629.32      512.85     38.99 o 
   1   0  12     8723.76     8849.66    108.66 o 
   2   0  12      259.04      275.75      3.91 o 
   3   0  12     9273.35    10193.58    117.69 o 
   4   0  12      618.20      705.32     11.16 o 
   5   0  12        9.61       12.74      1.19 o 
   6   0  12       11.49       13.48      1.33 o 
   7   0  12      394.56      378.64      7.11 o 
   8   0  12      187.37      169.36      6.01 o 
   9   0  12      577.80      598.23     10.66 o 
  10   0  12      192.73      190.90      5.70 o 
  11   0  12       79.77       78.20      3.83 o 
  12   0  12       11.70       10.58      2.18 o 
  13   0  12       85.86       95.41      5.86 o 
   1   1  12      610.27      630.10      5.65 o 
   2   1  12     3898.10     4037.60     36.53 o 
   3   1  12      260.09      289.37      3.22 o 
   4   1  12      331.95      324.67      3.82 o 
   5   1  12      279.23      277.47      3.22 o 
   6   1  12      215.43      203.94      3.00 o 
   7   1  12       57.51       49.34      1.59 o 
   8   1  12     2189.55     2137.55     24.13 o 
   9   1  12       88.80       89.80      2.52 o 
  10   1  12        0.04        0.14      1.08 o 
  11   1  12       47.62       50.40      2.37 o 
  12   1  12       11.38       14.54      1.85 o 
  13   1  12        4.80        9.98      1.85 o 
   0   2  12      417.88      432.09      6.27 o 
   1   2  12       32.47       32.78      0.93 o 
   2   2  12      759.66      873.07      8.97 o 
   3   2  12     3206.85     3471.32     33.35 o 
   4   2  12       85.86       91.26      1.43 o 
   5   2  12      164.27      181.38      2.78 o 
   6   2  12       14.05        7.45      0.78 o 
   7   2  12       61.18       51.07      1.71 o 
   8   2  12        0.00       -0.36      1.80 o 
   9   2  12      261.37      255.68      4.81 o 
  10   2  12      266.09      270.61      5.08 o 
  11   2  12       25.34       29.64      1.96 o 
  12   2  12        1.22       -0.01      1.40 o 
   1   3  12       13.09       10.54      0.86 o 
   2   3  12       38.99       33.11      1.22 o 
   3   3  12       47.39       57.23      1.78 o 
   4   3  12      206.52      213.40      3.36 o 
   5   3  12       43.26       37.58      1.39 o 
   6   3  12      130.52      122.66      2.95 o 
   7   3  12       55.10       53.38      2.09 o 
   8   3  12        2.68        4.20      1.22 o 
   9   3  12       43.90       42.61      2.14 o 
  10   3  12       35.67       33.26      2.01 o 
  11   3  12       21.24       22.02      2.09 o 
  12   3  12        4.59        3.44      1.57 o 
   0   4  12      806.94      798.18     14.30 o 
   1   4  12      302.18      299.51      5.01 o 
   2   4  12        8.17        8.38      0.93 o 
   3   4  12       42.44       49.20      1.74 o 
   4   4  12      116.67      115.71      2.42 o 
   5   4  12       68.73       69.93      1.95 o 
   6   4  12        7.36        8.46      1.08 o 
   7   4  12       14.68       15.14      1.33 o 
   8   4  12        3.81        3.39      1.23 o 
   9   4  12      159.64      163.25      3.82 o 
  10   4  12        2.41        4.01      1.24 o 
  11   4  12       17.70       16.50      2.01 o 
   1   5  12        7.11        8.77      1.48 o 
   2   5  12      255.22      237.65      4.54 o 
   3   5  12       23.29       23.04      1.55 o 
   4   5  12       93.73       91.69      2.32 o 
   5   5  12        2.70        4.49      1.02 o 
   6   5  12      176.80      189.29      3.65 o 
   7   5  12        2.11        1.02      1.02 o 
   8   5  12        3.94        1.29      1.16 o 
   9   5  12        4.93        6.50      1.40 o 
  10   5  12        4.34        7.48      2.09 o 
  11   5  12        0.62        1.47      1.58 o 
   0   6  12       35.56       52.38      7.11 o 
   1   6  12       99.61       93.82      3.43 o 
   2   6  12       30.41       31.94      1.90 o 
   3   6  12      204.40      203.28      4.36 o 
   4   6  12       13.49       12.44      1.40 o 
   5   6  12      499.92      445.50      7.01 o 
   6   6  12       31.21       33.35      2.01 o 
   7   6  12       74.26       76.17      2.70 o 
   8   6  12       30.29       35.76      2.45 o 
   9   6  12       19.02       19.12      2.40 o 
  10   6  12        1.76        1.01      1.78 o 
   1   7  12      130.42      137.61      4.86 o 
   2   7  12      166.98      168.55      4.80 o 
   3   7  12        5.54        2.93      1.51 o 
   4   7  12       26.14       24.81      3.34 o 
   5   7  12       32.86       38.23      2.40 o 
   6   7  12       44.02       50.80      3.02 o 
   7   7  12        0.70        0.38      1.33 o 
   8   7  12        9.56       11.36      2.20 o 
   0   8  12      211.64      201.55      7.98 o 
   1   8  12      371.60      380.25      9.35 o 
   2   8  12        5.33        6.70      1.97 o 
   3   8  12        0.60       -1.23      1.58 o 
   4   8  12        4.84        3.57      1.81 o 
   5   8  12       41.61       43.86      3.03 o 
   6   8  12        0.02        0.67      1.47 o 
   1   9  12        1.49        1.33      1.97 o 
   2   9  12       34.40       35.45      2.98 o 
   3   9  12        0.89        0.03      2.38 o 
   1   1  13      278.19      228.98      2.43 o 
   2   1  13       23.34       24.32      0.74 o 
   3   1  13     2742.78     3223.77     29.30 o 
   4   1  13       88.10       95.65      2.26 o 
   5   1  13       49.82       63.29      1.25 o 
   6   1  13      145.47      131.84      3.09 o 
   7   1  13       37.66       35.40      1.44 o 
   8   1  13     2162.10     2161.49     22.93 o 
   9   1  13     1244.64     1269.13     15.19 o 
  10   1  13      222.93      204.42      3.93 o 
  11   1  13       49.98       47.61      2.36 o 
  12   1  13        3.47        4.64      1.55 o 
   0   2  13      268.60      287.45      4.18 o 
   1   2  13      277.33      270.01      3.28 o 
   2   2  13       84.03      116.31      1.85 o 
   3   2  13       33.61       41.39      1.69 o 
   4   2  13        1.46       -0.16      0.46 o 
   5   2  13      131.38      126.02      2.24 o 
   6   2  13       21.98       20.11      1.00 o 
   7   2  13       21.30       22.92      1.33 o 
   8   2  13       18.71       22.93      1.74 o 
   9   2  13       31.34       33.60      2.15 o 
  10   2  13        3.22        2.33      1.28 o 
  11   2  13        0.39        1.35      1.20 o 
  12   2  13        5.32        4.62      1.56 o 
   1   3  13        0.17        0.29      0.58 o 
   2   3  13      218.62      213.76      3.30 o 
   3   3  13       39.94       36.76      1.42 o 
   4   3  13        9.76        7.51      0.84 o 
   5   3  13       53.49       53.98      2.37 o 
   6   3  13       14.36       12.01      1.08 o 
   7   3  13      798.84      783.13     10.79 o 
   8   3  13      350.14      351.69      5.92 o 
   9   3  13      321.64      288.34      5.29 o 
  10   3  13       28.32       29.14      1.96 o 
  11   3  13        3.71        5.83      1.35 o 
  12   3  13       10.74        9.24      2.46 o 
   0   4  13        2.29        9.85      1.17 o 
   1   4  13      182.70      165.30      3.33 o 
   2   4  13       84.54       78.21      2.05 o 
   3   4  13       55.48       52.33      1.64 o 
   4   4  13       53.51       47.88      1.61 o 
   5   4  13      168.78      154.69      2.96 o 
   6   4  13       24.96       28.73      1.55 o 
   7   4  13      150.95      148.86      3.44 o 
   8   4  13       18.56       17.32      1.62 o 
   9   4  13        1.71        2.92      1.26 o 
  10   4  13       23.41       24.96      1.92 o 
  11   4  13        3.90        3.67      1.64 o 
   1   5  13     1016.52      973.27     13.76 o 
   2   5  13        5.38        5.67      1.13 o 
   3   5  13        9.44        8.46      1.16 o 
   4   5  13       18.56       15.81      1.25 o 
   5   5  13      271.78      259.71      4.34 o 
   6   5  13      302.75      278.03      5.10 o 
   7   5  13        0.99        2.74      1.20 o 
   8   5  13        7.20        6.62      1.40 o 
   9   5  13        5.60        5.92      1.42 o 
  10   5  13        0.09        0.66      1.54 o 
   0   6  13      440.77      524.85     23.94 o 
   1   6  13      102.07      103.19      6.06 o 
   2   6  13      132.80      122.87      3.85 o 
   3   6  13       14.45       17.22      1.77 o 
   4   6  13       28.29       30.97      1.79 o 
   5   6  13        1.82        3.81      1.38 o 
   6   6  13       27.33       23.66      1.81 o 
   7   6  13        0.03        1.66      1.25 o 
   8   6  13        5.05        7.27      1.65 o 
   9   6  13        1.82        2.13      1.85 o 
   1   7  13      185.10      197.41      5.30 o 
   2   7  13        6.66        7.78      1.84 o 
   3   7  13       16.78       16.48      2.04 o 
   4   7  13       70.27       65.29      2.90 o 
   5   7  13      138.07      133.35      4.41 o 
   6   7  13       52.97       44.70      2.39 o 
   7   7  13        0.00       -0.09      1.22 o 
   8   7  13       31.27       32.92      2.94 o 
   0   8  13        7.91        1.85      2.83 o 
   1   8  13        0.44        5.30      2.02 o 
   2   8  13       98.81       94.27      4.00 o 
   3   8  13        0.53        0.10      1.60 o 
   4   8  13       44.92       41.36      2.62 o 
   5   8  13        8.51        9.79      1.95 o 
   6   8  13        3.79        6.39      1.72 o 
   1   9  13       71.62       85.02      4.17 o 
   2   9  13        0.48        1.50      1.83 o 
   0   0  14      182.58      160.85      3.96 o 
   1   0  14       35.25       34.11      1.54 o 
   2   0  14     5240.88     5939.25     69.02 o 
   3   0  14       63.65       64.42      1.72 o 
   4   0  14      331.49      374.35      5.89 o 
   5   0  14       35.50       37.46      1.51 o 
   6   0  14     1456.48     1334.57     20.41 o 
   7   0  14      159.56      142.54      3.81 o 
   8   0  14      734.41      691.79     11.94 o 
   9   0  14       92.31       94.88      3.47 o 
  10   0  14     1027.37     1007.23     16.74 o 
  11   0  14        2.70        3.25      1.99 o 
  12   0  14       14.60       20.20      3.26 o 
   1   1  14        3.64        7.47      0.47 o 
   2   1  14       93.77      102.15      1.70 o 
   3   1  14        4.85       10.20      0.61 o 
   4   1  14      793.88      861.95      8.96 o 
   5   1  14      250.62      216.21      2.98 o 
   6   1  14      159.17      146.88      2.59 o 
   7   1  14       89.31       79.18      2.00 o 
   8   1  14      982.49      988.32     11.39 o 
   9   1  14      105.69      101.91      2.75 o 
  10   1  14       69.38       74.93      2.72 o 
  11   1  14       58.39       63.35      2.62 o 
  12   1  14        0.39        1.68      1.42 o 
   0   2  14     1838.98     1819.56     21.85 o 
   1   2  14        5.11        5.33      0.52 o 
   2   2  14      272.15      324.88      3.88 o 
   3   2  14       48.52       49.41      1.32 o 
   4   2  14      635.15      699.75      7.50 o 
   5   2  14       22.09       21.46      1.00 o 
   6   2  14        5.97        3.74      0.92 o 
   7   2  14      193.86      182.36      3.75 o 
   8   2  14        0.05        0.52      1.23 o 
   9   2  14       22.92       25.81      1.86 o 
  10   2  14       25.14       27.70      1.94 o 
  11   2  14       13.06       15.97      1.64 o 
  12   2  14        5.58        5.50      1.33 o 
   1   3  14      321.55      317.99      4.41 o 
   2   3  14        2.66        5.41      0.72 o 
   3   3  14       44.30       42.29      1.69 o 
   4   3  14      120.13      132.25      2.69 o 
   5   3  14      129.95      119.31      2.78 o 
   6   3  14       39.15       34.77      1.56 o 
   7   3  14       20.54       20.01      1.58 o 
   8   3  14       84.36       90.73      2.78 o 
   9   3  14       35.80       35.37      2.07 o 
  10   3  14        8.69        9.54      1.43 o 
  11   3  14       46.23       53.89      2.59 o 
  12   3  14        1.69        2.11      1.65 o 
   0   4  14      527.96      494.08      9.40 o 
   1   4  14       14.30       14.91      1.09 o 
   2   4  14       45.52       41.43      1.52 o 
   3   4  14        5.43        5.43      1.00 o 
   4   4  14       62.08       44.87      1.60 o 
   5   4  14        9.55       10.34      1.25 o 
   6   4  14       37.23       30.89      1.80 o 
   7   4  14        4.87        3.42      1.23 o 
   8   4  14        0.28        0.65      1.22 o 
   9   4  14        2.00        1.76      1.22 o 
  10   4  14      109.11      114.11      3.32 o 
  11   4  14        0.58        4.19      2.26 o 
   1   5  14        1.71        3.33      1.41 o 
   2   5  14       25.30       18.94      1.45 o 
   3   5  14       39.83       38.28      1.74 o 
   4   5  14        5.32        5.96      0.96 o 
   5   5  14        2.55        3.95      1.17 o 
   6   5  14        5.35        7.39      1.37 o 
   7   5  14       44.59       41.78      2.21 o 
   8   5  14        1.64        1.49      1.27 o 
   9   5  14       14.34       20.19      1.85 o 
  10   5  14       21.39       23.85      2.30 o 
   0   6  14    10004.43    10202.58    298.89 o 
   1   6  14       58.47       44.42      2.76 o 
   2   6  14      329.63      325.09      6.93 o 
   3   6  14        5.87        5.58      2.25 o 
   4   6  14        2.79        2.52      1.00 o 
   5   6  14        0.17        1.25      1.29 o 
   6   6  14       82.33       73.13      3.23 o 
   7   6  14        0.13        0.06      1.40 o 
   8   6  14       28.86       31.61      2.45 o 
   9   6  14        3.92        3.97      1.76 o 
   1   7  14       19.22       21.68      2.33 o 
   2   7  14       28.98       22.58      2.33 o 
   3   7  14        6.04        4.86      1.77 o 
   4   7  14       17.77       14.55      1.91 o 
   5   7  14        0.25        3.63      1.70 o 
   6   7  14        0.49        1.32      1.37 o 
   7   7  14        1.72       -0.58      1.50 o 
   8   7  14        4.52        8.33      2.13 o 
   0   8  14      291.48      266.21      9.40 o 
   1   8  14        8.76       13.46      2.61 o 
   2   8  14        5.13        4.80      2.01 o 
   3   8  14        8.66        8.15      2.01 o 
   4   8  14        0.12       -1.94      1.62 o 
   5   8  14        0.70        1.35      1.66 o 
   6   8  14       79.02       73.54      3.40 o 
   1   9  14        0.03        2.08      1.99 o 
   1   1  15      103.98      106.27      1.47 o 
   2   1  15      397.67      401.63      4.32 o 
   3   1  15     1292.72     1365.27     12.29 o 
   4   1  15       41.27       39.32      1.15 o 
   5   1  15      126.51      141.25      2.47 o 
   6   1  15      370.07      354.04      4.75 o 
   7   1  15        5.40        5.86      0.98 o 
   8   1  15     2505.80     2480.85     28.12 o 
   9   1  15      813.59      799.25     11.24 o 
  10   1  15      160.81      153.81      3.77 o 
  11   1  15        3.12        2.20      1.28 o 
  12   1  15        5.21       14.12      2.53 o 
   0   2  15      706.26      727.90      9.35 o 
   1   2  15      268.89      257.75      3.17 o 
   2   2  15       37.07       30.60      0.95 o 
   3   2  15      433.83      419.57      5.20 o 
   4   2  15        0.04        0.41      0.54 o 
   5   2  15        1.82        0.60      0.76 o 
   6   2  15        6.61        8.90      1.12 o 
   7   2  15       71.64       67.59      2.37 o 
   8   2  15        0.38        0.32      1.20 o 
   9   2  15       10.78        9.84      1.51 o 
  10   2  15       13.35       19.25      1.78 o 
  11   2  15       31.43       34.08      2.14 o 
  12   2  15        3.58        5.32      1.30 o 
   1   3  15      166.91      169.75      2.83 o 
   2   3  15       52.52       63.08      1.65 o 
   3   3  15       26.78       31.12      1.27 o 
   4   3  15       31.40       34.47      1.37 o 
   5   3  15       94.65       80.04      2.30 o 
   6   3  15       52.25       45.61      2.02 o 
   7   3  15      430.69      416.34      6.13 o 
   8   3  15      412.30      421.22      6.84 o 
   9   3  15       63.33       61.37      2.54 o 
  10   3  15        2.81        2.37      1.26 o 
  11   3  15        6.44        4.88      1.37 o 
   0   4  15      253.44      209.96      8.05 o 
   1   4  15      293.01      286.06      4.54 o 
   2   4  15        4.35        5.76      0.88 o 
   3   4  15       12.26       14.53      1.09 o 
   4   4  15       14.08       10.08      0.92 o 
   5   4  15       12.26        7.22      1.21 o 
   6   4  15       10.14        9.52      1.31 o 
   7   4  15        0.35       -1.64      1.10 o 
   8   4  15       11.62       11.31      1.52 o 
   9   4  15       44.39       46.90      2.39 o 
  10   4  15        1.62        1.18      1.21 o 
  11   4  15        5.55        7.24      1.80 o 
   1   5  15     1359.65     1288.90     27.07 o 
   2   5  15        4.11        4.52      1.48 o 
   3   5  15        4.62        5.06      1.06 o 
   4   5  15        6.35        7.76      1.03 o 
   5   5  15       61.11       64.84      2.42 o 
   6   5  15      180.97      142.71      3.51 o 
   7   5  15       20.27       13.52      1.61 o 
   8   5  15       21.53       27.08      1.97 o 
   9   5  15        0.15        0.56      1.28 o 
  10   5  15        0.15       -0.81      1.92 o 
   0   6  15        6.49        4.22      4.51 o 
   1   6  15       22.27       27.37      3.70 o 
   2   6  15       56.03       55.90      3.37 o 
   3   6  15       64.03       69.01      2.90 o 
   4   6  15       17.69       15.85      1.70 o 
   5   6  15       85.66       84.67      3.09 o 
   6   6  15        9.45       13.48      1.94 o 
   7   6  15       26.88       35.24      2.44 o 
   8   6  15        5.23        3.42      1.42 o 
   9   6  15        4.79        6.04      1.77 o 
   1   7  15      140.32      110.61      3.97 o 
   2   7  15        3.94        2.60      1.65 o 
   3   7  15       13.02       11.09      1.90 o 
   4   7  15       11.79       10.21      1.98 o 
   5   7  15      120.38      104.76      4.07 o 
   6   7  15       35.36       27.47      2.54 o 
   7   7  15        3.50        0.42      1.72 o 
   0   8  15       44.63       35.69      4.20 o 
   1   8  15       97.48      116.85      4.35 o 
   2   8  15       68.86       62.11      4.83 o 
   3   8  15        2.47        1.60      1.76 o 
   4   8  15        4.37        5.67      1.93 o 
   5   8  15       12.32       15.78      2.28 o 
   0   0  16      229.04      212.16      5.04 o 
   1   0  16      813.81      812.87     11.38 o 
   2   0  16      269.53      290.06      4.29 o 
   3   0  16     3620.07     4080.70     52.29 o 
   4   0  16      192.41      202.25      7.31 o 
   5   0  16       65.94       56.55      3.23 o 
   6   0  16       14.17       10.06      1.32 o 
   7   0  16      245.35      233.00      5.21 o 
   8   0  16      362.00      335.22      7.56 o 
   9   0  16      290.11      281.46      8.12 o 
  10   0  16      168.00      162.95      5.60 o 
  11   0  16        3.86        2.14      3.97 o 
  12   0  16        1.61        2.90      2.89 o 
   1   1  16       44.69       46.91      0.99 o 
   2   1  16      863.61      855.64      8.42 o 
   3   1  16      394.34      398.05      4.14 o 
   4   1  16        1.32       -0.28      0.41 o 
   5   1  16      245.63      235.48      3.20 o 
   6   1  16       86.43       86.59      2.00 o 
   7   1  16      186.88      173.85      3.38 o 
   8   1  16     1465.95     1485.30     17.64 o 
   9   1  16       96.73      104.91      2.89 o 
  10   1  16       84.33       88.68      2.95 o 
  11   1  16       20.95       25.07      1.92 o 
  12   1  16        2.77        2.07      1.42 o 
   0   2  16      227.49      203.73      3.34 o 
   1   2  16        4.85        9.11      0.66 o 
   2   2  16      288.78      302.86      3.57 o 
   3   2  16     1117.15     1178.62     12.84 o 
   4   2  16      285.90      282.25      3.63 o 
   5   2  16       20.20       18.49      1.25 o 
   6   2  16       88.26       86.60      2.29 o 
   7   2  16      103.94       98.78      2.81 o 
   8   2  16       67.02       69.29      2.59 o 
   9   2  16       91.20       83.54      3.18 o 
  10   2  16       59.72       60.33      2.62 o 
  11   2  16       15.05       17.06      1.77 o 
  12   2  16       26.18       35.41      2.29 o 
   1   3  16       16.15       17.78      0.91 o 
   2   3  16      133.01      141.94      2.69 o 
   3   3  16        2.44        3.54      0.78 o 
   4   3  16       43.33       43.11      1.55 o 
   5   3  16       72.20       69.87      2.21 o 
   6   3  16        5.50        4.07      1.13 o 
   7   3  16       47.98       53.05      2.25 o 
   8   3  16      364.11      370.46      6.29 o 
   9   3  16       36.48       36.06      2.19 o 
  10   3  16        0.46       -0.55      1.18 o 
  11   3  16        7.24        9.51      1.59 o 
   0   4  16      237.38      220.10      6.90 o 
   1   4  16      218.43      212.01      7.32 o 
   2   4  16        2.57        3.89      0.86 o 
   3   4  16      314.25      313.56      4.71 o 
   4   4  16       66.44       55.14      2.02 o 
   5   4  16      155.85      127.04      4.17 o 
   6   4  16        0.03       -1.28      1.04 o 
   7   4  16      181.22      165.22      3.79 o 
   8   4  16        1.87        2.93      1.35 o 
   9   4  16       69.18       70.89      2.84 o 
  10   4  16        0.57        0.86      1.33 o 
  11   4  16       18.48       24.70      2.39 o 
   1   5  16        1.56        2.65      1.59 o 
   2   5  16     1109.03     1116.42     16.08 o 
   3   5  16        0.30       -0.37      1.00 o 
   4   5  16       44.55       38.29      1.88 o 
   5   5  16        0.60        3.04      1.21 o 
   6   5  16      339.33      312.21      5.62 o 
   7   5  16        1.99        0.14      1.23 o 
   8   5  16       88.93       89.92      3.06 o 
   9   5  16        2.59        1.13      1.36 o 
  10   5  16        4.92        7.67      1.90 o 
   0   6  16        3.60        4.50      4.02 o 
   1   6  16       81.08       86.24      3.48 o 
   2   6  16        8.11        8.15      2.20 o 
   3   6  16       24.05       25.07      2.06 o 
   4   6  16        0.01       -0.87      1.76 o 
   5   6  16      381.90      339.83      7.51 o 
   6   6  16       10.60       10.14      1.70 o 
   7   6  16       10.29       11.80      1.67 o 
   8   6  16       26.43       30.86      2.23 o 
   9   6  16       37.88       44.85      2.62 o 
   1   7  16       36.18       34.76      2.73 o 
   2   7  16       39.87       38.17      3.67 o 
   3   7  16        1.82        1.41      1.45 o 
   4   7  16       31.23       30.89      2.65 o 
   5   7  16        4.53        1.49      1.92 o 
   6   7  16       22.53       26.33      2.61 o 
   7   7  16        0.85       -0.77      1.72 o 
   0   8  16       75.30       69.68      6.67 o 
   1   8  16      182.67      159.61      5.03 o 
   2   8  16       33.11       30.97      2.75 o 
   3   8  16        0.81        1.14      1.74 o 
   4   8  16        3.48        2.80      1.94 o 
   5   8  16       31.73       34.69      3.03 o 
   1   1  17      128.14      113.32      1.60 o 
   2   1  17       72.16       61.06      2.61 o 
   3   1  17      154.13      147.79      2.26 o 
   4   1  17        9.85       14.01      0.85 o 
   5   1  17       56.74       54.42      1.74 o 
   6   1  17       26.94       28.25      1.51 o 
   7   1  17      180.57      180.23      3.53 o 
   8   1  17     2337.10     2356.66     26.92 o 
   9   1  17       71.86       67.94      2.45 o 
  10   1  17       78.23       71.55      2.76 o 
  11   1  17        0.71        2.64      1.45 o 
  12   1  17        2.29        4.05      1.80 o 
   0   2  17     1920.71     1881.30     22.73 o 
   1   2  17     2118.17     2078.54     18.56 o 
   2   2  17       12.59       12.66      0.79 o 
   3   2  17      727.82      697.75      8.44 o 
   4   2  17        0.75        0.39      0.69 o 
   5   2  17       18.99       20.88      1.32 o 
   6   2  17       19.95       20.45      1.83 o 
   7   2  17       20.70       22.89      1.60 o 
   8   2  17        5.04        7.20      1.49 o 
   9   2  17      255.22      264.10      5.14 o 
  10   2  17        0.58       -0.28      1.24 o 
  11   2  17       23.65       22.70      1.96 o 
   1   3  17       93.18       93.17      2.07 o 
   2   3  17      276.60      263.86      4.42 o 
   3   3  17        6.29       11.71      3.32 o 
   4   3  17        4.94        4.13      0.80 o 
   5   3  17        0.44       -0.31      1.06 o 
   6   3  17       55.16       77.76      2.76 o 
   7   3  17        0.21        1.31      1.18 o 
   8   3  17      180.35      186.58      4.15 o 
   9   3  17      122.57      126.71      3.48 o 
  10   3  17       47.55       47.08      2.49 o 
  11   3  17        1.15        2.82      1.35 o 
   0   4  17      376.28      362.05     19.48 o 
   1   4  17      109.66      100.47      2.65 o 
   2   4  17      211.94      208.58      3.97 o 
   3   4  17       40.20       42.38      1.64 o 
   4   4  17       86.17       82.07      3.84 o 
   5   4  17      240.06      188.88      3.90 o 
   6   4  17       24.97       21.50      1.71 o 
   7   4  17        2.19        2.63      1.31 o 
   8   4  17        3.20        2.95      1.43 o 
   9   4  17       74.65       81.59      3.01 o 
  10   4  17       11.35        8.09      2.15 o 
   1   5  17      201.89      196.48      4.88 o 
   2   5  17       37.50       40.05      2.81 o 
   3   5  17        1.16        3.88      1.12 o 
   4   5  17       27.39       20.72      1.81 o 
   5   5  17      127.96      119.96      5.03 o 
   6   5  17      306.17      274.77      5.23 o 
   7   5  17        0.02       -0.18      1.22 o 
   8   5  17       39.01       37.64      2.30 o 
   9   5  17       15.68       20.12      1.95 o 
   0   6  17      241.27      276.05      9.02 o 
   1   6  17      327.54      319.67      6.93 o 
   2   6  17        8.61        8.22      1.77 o 
   3   6  17        2.69        3.43      1.38 o 
   4   6  17        3.50        2.60      1.56 o 
   5   6  17       19.41       23.81      3.05 o 
   6   6  17       20.58       22.69      2.40 o 
   7   6  17       17.14       19.38      2.09 o 
   8   6  17        1.12        0.99      1.46 o 
   1   7  17        3.87        8.54      2.03 o 
   2   7  17        7.59        7.98      1.95 o 
   3   7  17        0.40       -1.21      1.31 o 
   4   7  17        0.02        0.52      1.61 o 
   5   7  17       30.04       30.01      2.66 o 
   6   7  17       62.69       55.62      3.41 o 
   7   7  17       15.23       14.46      2.27 o 
   0   8  17        3.47        4.77      2.95 o 
   1   8  17       12.18        9.78      2.22 o 
   2   8  17       18.66       18.33      2.37 o 
   3   8  17       36.38       29.41      2.83 o 
   4   8  17        0.75       -0.90      1.73 o 
   0   0  18       96.50       97.31      3.31 o 
   1   0  18       14.52        9.94      0.96 o 
   2   0  18      169.60      199.51      3.35 o 
   3   0  18      159.92      167.90      3.39 o 
   4   0  18      122.55      134.50      2.97 o 
   5   0  18       99.64      113.78      2.77 o 
   6   0  18      291.60      266.35      6.03 o 
   7   0  18        4.79        5.15      1.79 o 
   8   0  18       50.90       46.59      3.24 o 
   9   0  18        1.51        0.10      1.70 o 
  10   0  18       46.53       59.39      3.77 o 
  11   0  18       15.71       12.87      2.39 o 
   1   1  18      103.04      100.47      1.52 o 
   2   1  18      193.45      175.39      2.27 o 
   3   1  18      597.19      614.55      8.92 o 
   4   1  18       18.29       21.98      1.17 o 
   5   1  18       10.18        5.22      1.02 o 
   6   1  18      425.30      399.29      6.40 o 
   7   1  18      304.05      284.89      4.72 o 
   8   1  18        3.07        5.99      1.37 o 
   9   1  18        1.13        3.01      1.26 o 
  10   1  18       10.08       11.34      1.74 o 
  11   1  18       22.86       26.31      2.24 o 
   0   2  18      615.53      548.96      7.46 o 
   1   2  18       11.61        8.94      0.73 o 
   2   2  18      294.17      311.62      6.79 o 
   3   2  18      109.47      105.15      2.65 o 
   4   2  18      155.83      140.00      2.55 o 
   5   2  18       28.25       23.37      1.43 o 
   6   2  18       15.68       20.02      1.76 o 
   7   2  18       54.26       60.96      2.20 o 
   8   2  18       37.68       41.38      2.23 o 
   9   2  18       49.47       44.74      2.35 o 
  10   2  18       19.87       22.68      2.98 o 
  11   2  18        4.00        2.46      1.34 o 
   1   3  18      103.04      103.73      2.06 o 
   2   3  18       81.04       72.10      1.66 o 
   3   3  18      151.09      152.23      2.71 o 
   4   3  18        7.35        7.67      1.22 o 
   5   3  18       31.08       25.87      1.64 o 
   6   3  18      445.85      395.51      6.40 o 
   7   3  18      122.56      118.89      3.18 o 
   8   3  18      222.57      217.92      4.57 o 
   9   3  18      432.67      444.44      7.45 o 
  10   3  18       66.90       72.98      2.93 o 
  11   3  18       95.82      107.79      3.45 o 
   0   4  18     4102.59     3874.97    317.78 o 
   1   4  18       57.01       41.25      2.42 o 
   2   4  18       38.24       33.35      1.79 o 
   3   4  18       29.96       29.26      1.70 o 
   4   4  18       28.20       30.02      1.73 o 
   5   4  18       61.86       46.39      2.12 o 
   6   4  18        2.90        3.14      1.30 o 
   7   4  18        8.22       10.31      1.53 o 
   8   4  18       80.38       81.57      3.68 o 
   9   4  18        1.08        0.37      1.67 o 
  10   4  18       31.08       39.49      2.42 o 
   1   5  18       34.53       30.78      2.25 o 
   2   5  18        4.01        2.23      1.28 o 
   3   5  18       82.62       77.74      2.56 o 
   4   5  18        0.97        0.97      1.20 o 
   5   5  18       88.44       81.27      3.14 o 
   6   5  18        0.19        0.12      1.19 o 
   7   5  18       86.67       87.90      3.81 o 
   8   5  18       51.00       52.06      3.20 o 
   9   5  18      166.33      176.62      4.38 o 
   0   6  18      246.73      215.49      7.70 o 
   1   6  18       39.99       33.07      4.12 o 
   2   6  18       15.14       14.18      1.73 o 
   3   6  18       15.10       13.41      1.69 o 
   4   6  18       10.98        8.82      1.91 o 
   5   6  18        3.03        2.67      1.78 o 
   6   6  18       34.39       35.42      3.50 o 
   7   6  18       19.03       18.52      2.51 o 
   8   6  18        9.54        8.35      1.88 o 
   1   7  18      391.78      356.93      7.85 o 
   2   7  18        3.25        2.41      1.71 o 
   3   7  18        0.41       -1.24      1.57 o 
   4   7  18        9.45       11.83      2.07 o 
   5   7  18        4.35        6.03      2.27 o 
   6   7  18       27.28       32.86      2.84 o 
   0   8  18      401.87      372.51     11.90 o 
   1   8  18        0.21        1.11      1.90 o 
   2   8  18        7.20        2.18      1.87 o 
   3   8  18       14.94       13.23      2.80 o 
   1   1  19      306.43      294.14      3.19 o 
   2   1  19       39.95       34.28      1.00 o 
   3   1  19      100.10      108.57      1.86 o 
   4   1  19       41.03       35.53      1.55 o 
   5   1  19      102.51       83.17      3.17 o 
   6   1  19        0.76        0.96      0.75 o 
   7   1  19       50.20       51.79      2.30 o 
   8   1  19      180.00      171.63      3.63 o 
   9   1  19       82.89       71.97      2.82 o 
  10   1  19        0.79        0.87      1.47 o 
  11   1  19        0.09       -0.35      1.37 o 
   0   2  19       82.22       70.71      2.30 o 
   1   2  19       19.59       18.26      0.89 o 
   2   2  19      862.52      858.35     12.16 o 
   3   2  19       77.08       71.31      1.62 o 
   4   2  19       13.32       10.29      1.11 o 
   5   2  19       51.39       46.14      1.81 o 
   6   2  19      317.70      282.14      4.67 o 
   7   2  19       60.49       65.16      2.29 o 
   8   2  19       51.29       59.87      2.54 o 
   9   2  19        7.68        8.54      1.51 o 
  10   2  19       47.25       46.22      2.46 o 
  11   2  19        0.88        3.60      1.87 o 
   1   3  19      498.35      457.06      5.33 o 
   2   3  19       81.71       76.23      1.76 o 
   3   3  19       85.82       89.61      1.92 o 
   4   3  19        8.26        7.10      1.15 o 
   5   3  19      446.76      411.15      6.52 o 
   6   3  19        1.07        2.26      1.24 o 
   7   3  19       17.17       11.96      1.54 o 
   8   3  19       17.44       19.56      1.91 o 
   9   3  19       83.10       67.68      2.86 o 
  10   3  19       20.73       18.11      1.90 o 
   0   4  19     7479.69     7756.46    128.53 o 
   1   4  19       63.95       63.42      2.63 o 
   2   4  19      173.64      166.07      3.56 o 
   3   4  19        7.77       10.65      1.30 o 
   4   4  19        3.69        1.29      1.03 o 
   5   4  19       16.65       13.52      1.55 o 
   6   4  19       37.37       32.53      2.04 o 
   7   4  19      121.75      136.15      3.93 o 
   8   4  19        9.77        7.73      1.64 o 
   9   4  19        6.38        9.77      1.65 o 
  10   4  19       10.46       11.93      1.77 o 
   1   5  19       24.25       19.18      1.81 o 
   2   5  19        9.75        7.42      1.46 o 
   3   5  19        0.01       -1.71      1.14 o 
   4   5  19        0.90        1.10      1.32 o 
   5   5  19       35.20       28.73      2.25 o 
   6   5  19       11.98        8.91      1.64 o 
   7   5  19       33.28       33.43      2.26 o 
   8   5  19        3.25        7.06      1.59 o 
   9   5  19       20.69       19.02      2.00 o 
   0   6  19       23.29       20.00      3.17 o 
   1   6  19      137.49      137.04      4.24 o 
   2   6  19        7.13       10.46      1.66 o 
   3   6  19       10.84       12.98      2.06 o 
   4   6  19       27.67       26.98      3.15 o 
   5   6  19        4.01        1.92      1.72 o 
   6   6  19       51.85       57.58      3.02 o 
   7   6  19        1.24        2.42      1.63 o 
   1   7  19       63.21       54.24      3.75 o 
   2   7  19        0.57       -0.34      1.48 o 
   3   7  19        5.64        3.24      1.77 o 
   4   7  19       11.65       11.17      2.06 o 
   5   7  19       56.98       61.50      3.58 o 
   6   7  19        0.65        2.60      1.83 o 
   0   8  19      135.90       84.69      6.57 o 
   1   8  19        8.01        6.53      2.09 o 
   2   8  19       43.76       45.64      3.32 o 
   0   0  20       10.18       12.67      1.48 o 
   1   0  20      613.65      615.92      9.15 o 
   2   0  20      327.27      330.68      7.78 o 
   3   0  20        5.44        4.34      0.97 o 
   4   0  20       36.39       31.43      1.81 o 
   5   0  20       99.16      100.69      3.21 o 
   6   0  20       12.45       11.17      2.00 o 
   7   0  20       93.29       85.77      3.90 o 
   8   0  20       47.00       47.74      3.31 o 
   9   0  20       48.44       44.85      3.35 o 
  10   0  20        4.07        1.83      2.25 o 
  11   0  20       50.44       65.97      4.22 o 
   1   1  20       73.96       67.93      1.44 o 
   2   1  20        7.63        7.78      0.72 o 
   3   1  20       11.89       12.71      0.77 o 
   4   1  20        7.95        7.78      0.89 o 
   5   1  20       23.13       18.88      1.24 o 
   6   1  20        0.95        1.14      0.87 o 
   7   1  20       22.48       21.06      1.75 o 
   8   1  20      208.31      203.14      4.42 o 
   9   1  20      122.41      125.42      3.54 o 
  10   1  20        1.99        2.23      1.46 o 
  11   1  20        6.08        7.94      1.71 o 
   0   2  20      838.58      820.05     12.00 o 
   1   2  20      314.21      285.73      3.43 o 
   2   2  20       41.99       40.34      1.36 o 
   3   2  20      348.34      353.72      4.28 o 
   4   2  20        1.46        0.90      0.83 o 
   5   2  20       73.32       63.62      2.11 o 
   6   2  20       12.72       12.28      1.34 o 
   7   2  20      128.12      130.69      3.87 o 
   8   2  20      186.99      168.67      4.01 o 
   9   2  20       78.91       69.99      2.79 o 
  10   2  20        0.51       -2.12      1.41 o 
   1   3  20      428.70      393.68      4.77 o 
   2   3  20      238.23      237.68      3.55 o 
   3   3  20      176.14      161.80      3.16 o 
   4   3  20        5.24        7.79      1.11 o 
   5   3  20        7.93       10.80      1.39 o 
   6   3  20      858.16      810.74     11.36 o 
   7   3  20        8.99        6.41      1.43 o 
   8   3  20      591.13      573.05      8.93 o 
   9   3  20       66.96       75.18      2.97 o 
  10   3  20      121.01      134.83      4.06 o 
   0   4  20      113.13      131.89     11.15 o 
   1   4  20        0.30       -1.54      1.03 o 
   2   4  20        6.57        5.04      1.19 o 
   3   4  20      102.83       95.74      3.04 o 
   4   4  20       26.17       28.60      2.04 o 
   5   4  20      372.58      308.18      6.16 o 
   6   4  20       10.51        7.78      1.44 o 
   7   4  20        2.60        2.36      1.38 o 
   8   4  20        3.81        3.68      1.54 o 
   9   4  20        6.11        6.20      2.39 o 
   1   5  20        0.07        2.86      1.39 o 
   2   5  20        0.07       -1.76      1.17 o 
   3   5  20       17.01       14.38      1.73 o 
   4   5  20        0.39       -1.18      1.24 o 
   5   5  20        2.64        3.54      1.47 o 
   6   5  20        2.66        6.48      1.63 o 
   7   5  20       12.77       19.16      2.14 o 
   8   5  20      283.37      291.83      6.62 o 
   0   6  20       52.77       59.58      4.36 o 
   1   6  20      224.40      211.38      4.93 o 
   2   6  20        0.16       -0.71      1.83 o 
   3   6  20        3.25        7.17      1.88 o 
   4   6  20        4.88        6.30      1.83 o 
   5   6  20        0.08        0.05      2.41 o 
   6   6  20        0.12       -1.52      1.46 o 
   7   6  20        1.56       -0.78      1.55 o 
   1   7  20       41.96       44.50      2.99 o 
   2   7  20       73.55       76.40      3.76 o 
   3   7  20        2.64        3.61      1.89 o 
   4   7  20        2.65        5.53      1.89 o 
   5   7  20        0.98        0.88      1.73 o 
   0   8  20       88.38       70.40      5.38 o 
   1   8  20        0.18        1.66      1.86 o 
   1   1  21       13.06        9.99      0.78 o 
   2   1  21        3.02        2.60      0.62 o 
   3   1  21        7.55        7.29      0.75 o 
   4   1  21       15.42       11.02      0.97 o 
   5   1  21       12.71       14.83      1.20 o 
   6   1  21        4.94        4.50      1.01 o 
   7   1  21        6.78        6.58      1.48 o 
   8   1  21        0.12       -0.28      1.21 o 
   9   1  21        4.36        2.21      1.33 o 
  10   1  21        1.70       -1.12      1.20 o 
   0   2  21       49.52       47.53      2.09 o 
   1   2  21      227.28      209.98      3.81 o 
   2   2  21       69.89       71.65      1.67 o 
   3   2  21       31.86       42.74      1.47 o 
   4   2  21        7.25        7.29      0.96 o 
   5   2  21       56.76       47.50      1.91 o 
   6   2  21       38.10       35.96      1.82 o 
   7   2  21      133.58      129.77      3.14 o 
   8   2  21       32.51       38.05      2.45 o 
   9   2  21       32.46       35.49      2.51 o 
  10   2  21       33.19       34.98      2.59 o 
   1   3  21       45.65       41.34      1.50 o 
   2   3  21     1247.80     1278.97     13.48 o 
   3   3  21       26.84       24.19      1.69 o 
   4   3  21      104.22       90.91      2.43 o 
   5   3  21      122.60      116.34      3.05 o 
   6   3  21      172.72      136.03      3.44 o 
   7   3  21       54.16       55.55      2.50 o 
   8   3  21      661.92      660.59     10.04 o 
   9   3  21        0.64        3.43      1.50 o 
  10   3  21       17.50       12.97      1.96 o 
   0   4  21      556.01      546.19     10.10 o 
   1   4  21      187.11      169.55      3.45 o 
   2   4  21       30.46       31.32      1.82 o 
   3   4  21      401.13      389.75      7.10 o 
   4   4  21        7.69        3.78      1.42 o 
   5   4  21       99.86       97.64      3.25 o 
   6   4  21       43.41       44.24      2.60 o 
   7   4  21       48.49       52.81      2.57 o 
   8   4  21       41.78       50.48      2.64 o 
   9   4  21       15.64       21.29      2.05 o 
   1   5  21        2.33        0.84      1.33 o 
   2   5  21      188.31      179.39      4.32 o 
   3   5  21        2.31       -0.78      1.32 o 
   4   5  21       15.93       14.73      1.85 o 
   5   5  21       28.69       37.68      2.50 o 
   6   5  21        0.05        2.78      2.28 o 
   7   5  21        2.93        2.89      1.69 o 
   8   5  21       74.63       98.78      3.88 o 
   0   6  21       12.17       10.83      2.70 o 
   1   6  21       34.21       42.23      2.49 o 
   2   6  21        1.18        3.70      2.02 o 
   3   6  21       18.44        8.43      1.96 o 
   4   6  21        2.74        2.44      1.73 o 
   5   6  21        0.64        0.07      1.67 o 
   6   6  21       34.96       36.38      3.47 o 
   7   6  21       71.55       83.73      3.71 o 
   1   7  21        0.01       -0.85      2.00 o 
   2   7  21        4.10        1.19      1.97 o 
   3   7  21        0.15       -2.48      1.70 o 
   4   7  21       17.75       19.09      3.05 o 
   0   0  22     3667.51     3847.28     64.33 o 
   1   0  22     1295.43     1248.01     28.68 o 
   2   0  22      211.07      207.56      3.77 o 
   3   0  22       51.21       54.02      2.44 o 
   4   0  22        1.27        0.63      1.18 o 
   5   0  22        4.72        3.27      1.40 o 
   6   0  22       95.43       81.55      4.98 o 
   7   0  22      173.87      167.41      5.55 o 
   8   0  22        1.32        2.38      1.85 o 
   9   0  22       46.23       53.71      3.88 o 
  10   0  22       11.87       13.94      2.48 o 
   1   1  22       27.73       28.30      1.16 o 
   2   1  22       26.75       24.12      1.11 o 
   3   1  22        9.69        9.68      1.07 o 
   4   1  22       15.48       14.76      1.07 o 
   5   1  22       73.56       65.56      2.00 o 
   6   1  22      152.56      140.92      3.48 o 
   7   1  22       30.81       31.22      2.01 o 
   8   1  22      119.21      110.12      3.29 o 
   9   1  22        1.34        0.36      1.31 o 
  10   1  22        8.54        9.36      1.62 o 
   0   2  22     1591.30     1611.32     22.16 o 
   1   2  22       12.74        9.80      1.01 o 
   2   2  22      180.14      164.67      3.05 o 
   3   2  22      185.70      182.04      2.97 o 
   4   2  22       48.51       44.43      1.88 o 
   5   2  22      344.89      287.12      4.44 o 
   6   2  22       88.67       80.99      2.34 o 
   7   2  22        0.02        0.27      1.14 o 
   8   2  22       46.80       47.26      2.52 o 
   9   2  22       24.57       29.79      2.41 o 
  10   2  22        4.88        6.61      1.82 o 
   1   3  22      378.31      365.76      5.17 o 
   2   3  22        2.28        1.94      0.89 o 
   3   3  22       75.75       70.82      2.31 o 
   4   3  22        1.05        0.89      1.09 o 
   5   3  22        3.24        1.98      1.11 o 
   6   3  22       56.66       45.41      2.26 o 
   7   3  22       47.88       49.57      2.40 o 
   8   3  22      374.58      375.24      6.70 o 
   9   3  22      108.91      122.67      3.62 o 
   0   4  22      217.84      215.52      5.31 o 
   1   4  22       65.73       64.80      2.27 o 
   2   4  22       18.99       19.60      1.66 o 
   3   4  22      131.13      121.07      4.18 o 
   4   4  22        5.35        4.55      1.45 o 
   5   4  22        2.82        6.61      1.56 o 
   6   4  22       15.56       20.88      2.02 o 
   7   4  22       77.14       89.57      3.54 o 
   8   4  22        3.32        4.01      1.57 o 
   9   4  22       66.52       71.57      4.35 o 
   1   5  22       91.62       89.90      3.17 o 
   2   5  22        1.87        2.77      1.42 o 
   3   5  22        0.38        0.68      1.32 o 
   4   5  22        3.16        1.96      1.41 o 
   5   5  22       30.27       28.36      2.33 o 
   6   5  22       68.32       77.11      3.39 o 
   7   5  22        5.27        2.97      2.08 o 
   0   6  22       87.92       81.82      4.28 o 
   1   6  22       12.48       15.79      1.91 o 
   2   6  22       25.37       33.90      2.76 o 
   3   6  22       28.60       32.68      2.76 o 
   4   6  22        6.79        7.49      2.01 o 
   5   6  22       10.37        6.85      1.99 o 
   6   6  22        8.37        7.00      1.98 o 
   1   7  22       14.46       12.21      1.91 o 
   2   7  22       20.12       21.01      2.60 o 
   3   7  22        0.62        4.76      2.10 o 
   4   7  22        0.07       -1.18      1.80 o 
   1   1  23        3.05        5.07      0.82 o 
   2   1  23        5.74        4.28      0.73 o 
   3   1  23       43.87       35.27      2.14 o 
   4   1  23        9.44        8.27      1.06 o 
   5   1  23      314.92      282.40      4.72 o 
   6   1  23        1.62        2.15      1.44 o 
   7   1  23        2.41        3.07      1.31 o 
   8   1  23        8.67        9.63      1.55 o 
   9   1  23        8.65       20.34      1.91 o 
  10   1  23        3.51        3.52      1.53 o 
   0   2  23     3914.74     3882.34     75.11 o 
   1   2  23      142.64      132.12      2.44 o 
   2   2  23      313.85      270.75      3.66 o 
   3   2  23       11.38       11.60      1.16 o 
   4   2  23       10.54       10.77      1.07 o 
   5   2  23       21.15       18.99      1.46 o 
   6   2  23      124.54      122.85      2.83 o 
   7   2  23        3.09        6.61      1.41 o 
   8   2  23        0.11        0.09      1.60 o 
   9   2  23        0.58        1.60      1.58 o 
   1   3  23        6.55        8.89      1.02 o 
   2   3  23        3.57        3.73      1.00 o 
   3   3  23       30.38       26.88      1.69 o 
   4   3  23        0.89       -1.48      0.99 o 
   5   3  23      149.14      127.15      3.72 o 
   6   3  23       45.92       54.86      2.98 o 
   7   3  23       42.40       34.01      2.15 o 
   8   3  23        0.00        0.81      1.42 o 
   9   3  23        1.64        2.21      3.10 o 
   0   4  23        0.51        3.55      1.64 o 
   1   4  23       56.06       56.48      2.19 o 
   2   4  23      136.48      120.95      3.33 o 
   3   4  23        7.22        7.78      1.54 o 
   4   4  23        0.91        1.29      1.37 o 
   5   4  23        7.43        8.60      1.67 o 
   6   4  23      160.84      155.38      4.31 o 
   7   4  23        4.99        2.48      1.59 o 
   8   4  23       40.21       41.16      2.82 o 
   1   5  23       87.32       88.90      2.99 o 
   2   5  23        9.47        9.17      1.85 o 
   3   5  23       53.24       53.76      2.81 o 
   4   5  23       74.88       89.11      3.43 o 
   5   5  23       60.37       53.35      2.93 o 
   6   5  23       56.08       63.97      3.22 o 
   7   5  23       46.05       42.94      2.88 o 
   0   6  23       68.08       65.86      3.98 o 
   1   6  23        2.74        3.21      1.53 o 
   2   6  23        5.06        5.10      1.82 o 
   3   6  23       14.79       17.19      3.55 o 
   4   6  23        3.70        3.04      1.85 o 
   5   6  23        0.03        2.16      1.60 o 
   1   7  23        3.65        0.99      1.77 o 
   2   7  23        0.01        1.38      1.92 o 
   0   0  24     1681.19     1682.45     72.47 o 
   1   0  24      291.98      290.70      5.36 o 
   2   0  24      670.93      680.78     11.78 o 
   3   0  24      164.25      163.99      4.60 o 
   4   0  24       96.26       80.91      6.32 o 
   5   0  24      111.03      107.05      4.23 o 
   6   0  24      175.29      150.45      5.16 o 
   7   0  24       17.42       12.48      2.26 o 
   8   0  24       19.37       17.35      2.48 o 
   9   0  24       17.14       21.69      2.85 o 
   1   1  24     1062.76     1078.79     11.60 o 
   2   1  24       17.21       19.70      1.13 o 
   3   1  24        3.72        1.49      0.75 o 
   4   1  24       64.19       60.80      2.12 o 
   5   1  24        0.59        0.31      1.04 o 
   6   1  24        4.00        4.48      1.37 o 
   7   1  24      133.90      132.16      3.52 o 
   8   1  24       49.95       47.56      2.54 o 
   9   1  24       11.40       16.36      1.83 o 
   0   2  24     3384.49     3608.35     47.57 o 
   1   2  24      208.34      209.88      3.18 o 
   2   2  24       11.42        9.91      1.04 o 
   3   2  24       36.47       38.20      1.85 o 
   4   2  24        0.04       -0.47      1.04 o 
   5   2  24      126.11      116.23      2.92 o 
   6   2  24        0.00        1.52      1.16 o 
   7   2  24       17.92       22.27      1.91 o 
   8   2  24        8.34        7.43      1.57 o 
   9   2  24        0.03        0.24      1.56 o 
   1   3  24       14.67       17.27      1.20 o 
   2   3  24       17.06       14.93      1.25 o 
   3   3  24       32.58       38.59      1.92 o 
   4   3  24        2.97        2.23      1.07 o 
   5   3  24       23.08       22.86      1.70 o 
   6   3  24       11.02        6.00      1.68 o 
   7   3  24       11.49       19.23      2.08 o 
   8   3  24       82.27       76.22      3.40 o 
   0   4  24       99.85      108.49      3.74 o 
   1   4  24      155.15      150.28      3.35 o 
   2   4  24       20.77       19.57      1.76 o 
   3   4  24        0.01       -1.68      1.12 o 
   4   4  24       22.71       16.98      1.88 o 
   5   4  24        5.56        4.72      1.60 o 
   6   4  24        4.58        5.38      1.79 o 
   7   4  24       60.81       71.14      3.32 o 
   8   4  24        9.53       12.48      2.07 o 
   1   5  24        5.79        7.39      1.50 o 
   2   5  24       11.44       13.15      1.70 o 
   3   5  24       36.23       33.00      2.38 o 
   4   5  24        4.49        2.84      1.54 o 
   5   5  24       21.07       20.63      2.18 o 
   6   5  24       22.32       19.21      2.18 o 
   0   6  24       33.39       29.53      4.14 o 
   1   6  24        2.98        4.49      1.63 o 
   2   6  24       52.28       55.11      3.36 o 
   3   6  24       39.51       46.63      3.19 o 
   4   6  24        2.65        5.97      1.99 o 
   5   6  24       37.33       46.45      2.92 o 
   1   1  25      146.61      156.21      3.82 o 
   2   1  25      312.76      321.93      4.40 o 
   3   1  25        6.52        6.05      1.01 o 
   4   1  25        3.16        1.96      1.06 o 
   5   1  25       16.57       17.41      1.50 o 
   6   1  25      333.15      311.06      5.77 o 
   7   1  25        4.06        3.90      1.40 o 
   8   1  25       54.00       56.48      2.72 o 
   9   1  25        7.03        8.18      1.62 o 
   0   2  25       28.36       41.18      2.26 o 
   1   2  25       63.92       72.34      1.89 o 
   2   2  25       17.08       20.67      1.31 o 
   3   2  25        0.00        2.22      1.07 o 
   4   2  25        5.29        3.38      1.13 o 
   5   2  25      113.40      105.96      3.14 o 
   6   2  25        5.60        6.06      1.41 o 
   7   2  25       18.55       20.41      1.91 o 
   8   2  25       18.65       23.18      2.04 o 
   1   3  25        0.17        0.75      0.88 o 
   2   3  25       23.18       23.60      1.66 o 
   3   3  25        0.02       -0.85      1.06 o 
   4   3  25       21.95       17.83      1.90 o 
   5   3  25        6.10        3.61      1.28 o 
   6   3  25        5.76        2.15      1.32 o 
   7   3  25        0.21        3.17      1.88 o 
   8   3  25        5.89        7.77      2.00 o 
   0   4  25        3.23        2.65      1.56 o 
   1   4  25      114.46      107.47      3.12 o 
   2   4  25       33.12       34.19      2.10 o 
   3   4  25       43.80       34.19      2.15 o 
   4   4  25        0.06        0.97      1.27 o 
   5   4  25       26.21       31.20      2.44 o 
   6   4  25        9.70       10.50      1.92 o 
   7   4  25       79.48       79.02      4.02 o 
   1   5  25        2.15        1.59      1.47 o 
   2   5  25       55.83       60.61      2.75 o 
   3   5  25        5.51        3.38      1.47 o 
   4   5  25       56.84       58.75      3.05 o 
   5   5  25       18.07       20.79      2.20 o 
   6   5  25       31.17       40.93      2.83 o 
   0   6  25        0.20        2.36      2.00 o 
   1   6  25       22.00       27.55      2.42 o 
   2   6  25        2.70        7.57      2.12 o 
   3   6  25        4.85       11.47      2.23 o 
   4   6  25        1.36       -2.17      1.69 o 
   0   0  26      125.75      138.84      9.37 o 
   1   0  26      315.49      282.37     10.08 o 
   2   0  26      155.50      156.77      5.15 o 
   3   0  26      373.75      392.49      7.81 o 
   4   0  26       25.93       24.60      2.13 o 
   5   0  26      400.98      379.59      9.21 o 
   6   0  26       82.13       82.80      4.21 o 
   7   0  26       42.97       46.95      3.46 o 
   8   0  26        7.15        9.35      2.26 o 
   1   1  26       98.62       99.44      3.83 o 
   2   1  26      173.47      188.41      3.71 o 
   3   1  26       21.14       23.72      1.60 o 
   4   1  26        4.27        1.68      1.07 o 
   5   1  26       43.42       42.11      2.24 o 
   6   1  26       79.75       71.94      2.81 o 
   7   1  26        1.48        2.42      1.33 o 
   8   1  26       48.17       59.84      2.80 o 
   0   2  26      802.03      839.81     12.73 o 
   1   2  26      340.14      332.91      4.51 o 
   2   2  26       13.64       14.47      1.29 o 
   3   2  26      133.59      133.75      3.13 o 
   4   2  26        1.11        1.13      1.32 o 
   5   2  26       79.16       86.75      3.31 o 
   6   2  26       11.20       14.33      1.90 o 
   7   2  26       43.56       42.24      2.42 o 
   8   2  26        7.67        6.01      1.52 o 
   1   3  26       14.09       13.64      1.21 o 
   2   3  26       75.34       78.33      2.57 o 
   3   3  26       11.02       10.76      1.43 o 
   4   3  26        0.69        1.21      1.23 o 
   5   3  26        1.08        0.29      2.22 o 
   6   3  26        3.54        3.02      1.62 o 
   7   3  26        5.30        5.92      1.93 o 
   0   4  26       38.69       43.31      2.74 o 
   1   4  26       47.91       56.20      2.52 o 
   2   4  26       11.77        9.83      1.56 o 
   3   4  26       94.36      102.49      3.20 o 
   4   4  26        1.44        0.61      1.82 o 
   5   4  26       26.10       26.25      2.06 o 
   6   4  26       13.20       10.26      1.93 o 
   1   5  26       38.15       40.20      2.60 o 
   2   5  26       56.85       54.86      2.71 o 
   3   5  26        0.01       -0.25      1.35 o 
   4   5  26        1.60        2.08      1.43 o 
   5   5  26       11.65       15.10      2.05 o 
   0   6  26       10.64       10.92      5.94 o 
   1   6  26       20.63       28.48      2.73 o 
   2   6  26        0.00        0.73      1.64 o 
   1   1  27      135.03      139.35      2.94 o 
   2   1  27       29.61       34.50      2.21 o 
   3   1  27       12.73       12.55      1.55 o 
   4   1  27       18.92       22.42      1.81 o 
   5   1  27      234.22      214.32      5.09 o 
   6   1  27      112.79      107.32      3.29 o 
   7   1  27       16.85       15.41      1.75 o 
   8   1  27       20.82       22.63      2.01 o 
   0   2  27      106.00      137.70      3.71 o 
   1   2  27        0.20       -0.05      0.90 o 
   2   2  27        4.63        5.23      1.13 o 
   3   2  27        3.80        8.03      1.82 o 
   4   2  27        0.05       -0.23      1.22 o 
   5   2  27        1.72        2.54      1.30 o 
   6   2  27        1.70        4.65      1.59 o 
   7   2  27       15.87       15.66      2.07 o 
   1   3  27      145.28      145.13      2.88 o 
   2   3  27        0.01        1.49      1.12 o 
   3   3  27       26.24       32.70      1.95 o 
   4   3  27        4.15        4.94      1.28 o 
   5   3  27       14.04        9.49      1.63 o 
   6   3  27        0.50       -0.90      1.44 o 
   7   3  27       27.90       27.80      3.41 o 
   0   4  27        0.87        3.94      1.55 o 
   1   4  27        1.05        0.75      1.29 o 
   2   4  27        0.54       -0.95      1.20 o 
   3   4  27        1.24        1.58      1.38 o 
   4   4  27        1.95        5.30      1.46 o 
   5   4  27        0.80        2.64      2.16 o 
   6   4  27       10.67       11.77      1.80 o 
   1   5  27       20.17       26.54      2.30 o 
   2   5  27       19.55       24.07      2.02 o 
   3   5  27       13.36       11.18      1.69 o 
   4   5  27        0.18       -1.23      1.39 o 
   0   0  28     7196.53     7775.40    159.93 o 
   1   0  28      281.90      298.08      7.83 o 
   2   0  28      379.25      372.04      9.10 o 
   3   0  28      115.68      117.61      6.03 o 
   4   0  28       26.52       33.40      2.84 o 
   5   0  28        0.57        1.35      1.88 o 
   6   0  28       26.70       32.63      3.10 o 
   7   0  28        0.00       -0.75      1.76 o 
   1   1  28       46.98       51.61      2.42 o 
   2   1  28       33.80       36.86      1.92 o 
   3   1  28       30.06       31.06      2.00 o 
   4   1  28        2.54        6.21      1.43 o 
   5   1  28       16.19       20.35      2.08 o 
   6   1  28        0.11        1.93      1.53 o 
   7   1  28        1.48        3.60      1.42 o 
   0   2  28      494.66      502.32      8.56 o 
   1   2  28        0.28       -0.51      0.87 o 
   2   2  28       14.81       14.53      1.62 o 
   3   2  28      138.27      140.78      3.76 o 
   4   2  28        2.20        1.31      1.26 o 
   5   2  28        0.88       -0.35      1.28 o 
   6   2  28       90.97       84.90      3.59 o 
   7   2  28        4.72        4.66      1.73 o 
   1   3  28       58.57       63.93      2.23 o 
   2   3  28       12.32       19.18      1.62 o 
   3   3  28        1.76        1.93      1.19 o 
   4   3  28        6.40       10.57      1.63 o 
   5   3  28        3.36        7.42      1.56 o 
   6   3  28        0.17       -2.70      1.80 o 
   0   4  28       21.51       20.35      2.70 o 
   1   4  28        0.15        1.65      1.30 o 
   2   4  28       23.71       24.46      2.44 o 
   3   4  28       29.77       36.75      2.34 o 
   4   4  28        0.01       -1.49      1.27 o 
   5   4  28       13.12       18.22      1.94 o 
   1   5  28       16.20       19.95      2.16 o 
   2   5  28        9.46       12.29      1.79 o 
   3   5  28        9.89       19.99      2.60 o 
   1   1  29      236.12      257.64      5.65 o 
   2   1  29       11.02       16.23      1.67 o 
   3   1  29        2.40        0.88      1.23 o 
   4   1  29        2.81        1.99      1.32 o 
   5   1  29       58.73       60.33      3.05 o 
   6   1  29       47.45       40.95      2.69 o 
   7   1  29        4.98        3.87      1.62 o 
   0   2  29      125.92      143.00      4.32 o 
   1   2  29        0.17        3.52      1.18 o 
   2   2  29       32.29       37.35      2.22 o 
   3   2  29        5.01        7.38      1.61 o 
   4   2  29        1.82        0.55      1.30 o 
   5   2  29       43.78       50.35      2.89 o 
   6   2  29        0.25        1.31      1.60 o 
   1   3  29        9.07        9.78      1.39 o 
   2   3  29       16.66       19.61      1.68 o 
   3   3  29        2.96        3.08      1.44 o 
   4   3  29       12.07       18.67      2.12 o 
   5   3  29       25.51       31.72      2.31 o 
   0   4  29       76.14       76.10      6.37 o 
   1   4  29       71.18       78.49      2.99 o 
   2   4  29        0.36        4.32      1.45 o 
   3   4  29       39.28       51.08      2.71 o 
   4   4  29        0.43       -0.52      1.41 o 
   1   5  29        6.35        5.53      1.96 o 
   0   0  30        0.56       10.21      4.22 o 
   1   0  30       32.37       38.02      3.12 o 
   2   0  30        7.34       11.15      2.20 o 
   3   0  30       24.54       20.33      3.16 o 
   4   0  30       16.15       24.84      3.59 o 
   5   0  30      191.87      187.82      9.13 o 
   6   0  30        2.22       -0.09      2.49 o 
   1   1  30        1.09        4.57      1.37 o 
   2   1  30      235.62      244.86      5.00 o 
   3   1  30       12.94       12.85      2.55 o 
   4   1  30       43.04       44.52      2.66 o 
   5   1  30        4.98        9.57      1.77 o 
   6   1  30       47.99       55.32      3.10 o 
   0   2  30       38.77       39.14      3.19 o 
   1   2  30      174.00      165.90      3.65 o 
   2   2  30       75.33       89.68      3.11 o 
   3   2  30       61.57       83.63      3.09 o 
   4   2  30        7.87        9.96      1.90 o 
   5   2  30       35.38       43.22      2.79 o 
   1   3  30       49.15       57.81      2.42 o 
   2   3  30        0.46        1.15      1.32 o 
   3   3  30        3.87        3.82      1.46 o 
   4   3  30       35.82       44.61      2.55 o 
   0   4  30        2.73        7.54      4.66 o 
   1   4  30       11.19        9.99      1.77 o 
   2   4  30       20.21       27.42      2.16 o 
   3   4  30       32.94       48.78      2.68 o 
   1   1  31       17.71       25.47      1.98 o 
   2   1  31        0.68        2.27      1.43 o 
   3   1  31        6.65        6.36      1.64 o 
   4   1  31        5.64        5.37      1.76 o 
   5   1  31       48.29       50.22      2.93 o 
   0   2  31       36.19       47.42      4.40 o 
   1   2  31        3.48        4.44      1.74 o 
   2   2  31       47.13       56.31      2.97 o 
   3   2  31        7.52        9.48      1.63 o 
   4   2  31        3.39        5.07      1.50 o 
   1   3  31        0.44       -0.39      1.34 o 
   2   3  31        1.83        0.87      1.35 o 
   3   3  31        2.31        2.02      1.39 o 
   0   0  32       80.49       70.16      7.16 o 
   1   0  32       16.11       14.82      2.43 o 
   2   0  32       11.57       18.81      2.55 o 
   3   0  32       11.79       18.34      3.23 o 
   4   0  32        4.72       12.10      5.74 o 
   1   1  32       42.23       41.64      2.57 o 
   2   1  32        2.42        1.76      1.39 o 
   3   1  32        4.38        4.54      1.55 o 
   4   1  32       11.79       13.73      2.24 o 
   0   2  32      412.18      402.19     12.53 o 
   1   2  32        0.19        2.90      1.67 o 
   2   2  32       52.76       58.22      3.06 o 
   3   2  32        0.05       -0.21      1.48 o 
   1   3  32       21.86       21.99      2.42 o 
   1   1  33       38.78       46.11      3.81 o 
   2   1  33        4.96        7.47      1.91 o 
   0   2  33      601.37      628.37     17.47 o 
                                                 
